# Supplementary material for: A tetra­silver(I)ditungsten(VI) cluster with sulfide and bis­(diphenyl­phosphino)methane ligands
Source: Acta Crystallogr Sect E Struct Rep Online. 2010 Sep 4;66(Pt 10):m1185–6. doi: 10.1107/S1600536810034197 (PMC2983208; doi:10.1107/S1600536810034197)
Supplement: Supplementary file 1 [file e-66-m1185-sup1.cif]

##############################################################################
###                                                                        ###
###        Electronic paper (Acta Crystallographica Section E)             ###
###                                                                        ###
##############################################################################
#                                                                            #
# This CIF contains the data in a paper accepted for publication in Acta     #
# Crystallographica Section E. It conforms to the requirements of Notes      #
# for Authors for Section E, and has been peer reviewed under the auspices   #
# of the IUCr Commission on Journals.                                        #
#                                                                            #
# Full details of the Crystallographic Information File format               #
# are given in the paper "The Crystallographic Information File (CIF):       #
# a New Standard Archive File for Crystallography" by S. R. Hall, F. H.      #
# Allen and I. D. Brown [Acta Cryst. (1991), A47, 655-685].                  #
#                                                                            #
# The current version of the core CIF dictionary is obtainable from          #
# ftp://ftp.iucr.org/pub/cif_core.dic. The current version number is 2.4.    #
#                                                                            #
# Software is freely available for graphical display of the structure(s) in  #
# this CIF.  For information consult the CIF home page http://www.iucr.org/  #
# cif/home.html                                                              #
#                                                                            #
# This file may be used for bona fide research purposes within the           #
# scientific community so long as proper attribution is given to the journal # 
# article from which it was obtained.                                        #
#                                                                            #
##############################################################################
                                             
data_global
_audit_creation_method     SHELXL-97
_journal_date_recd_electronic     2010-07-09
_journal_date_accepted     2010-08-25
_journal_name_full     'Acta Crystallographica, Section E'
_journal_year     2010
_journal_volume     66
_journal_issue     10
_journal_page_first     m1185
_journal_page_last     m1186
_journal_paper_category     QM
_journal_coeditor_code     DN2590
_publ_contact_author_name     'Dr. Jin Qiong-Hua'
_publ_contact_author_address
;
    Department of Chemistry
    Capital Normal  University
    Beijing 100048
    People's Republic of China
;
_publ_contact_author_email     'jinqh204@163.com '
_publ_contact_author_fax     '861068416837'
_publ_contact_author_phone     '861068903033'
_publ_section_title
;
A tetrasilver(I)ditungsten(VI) cluster with sulfide and
bis(diphenylphosphino)methane ligands
;
loop_
    _publ_author_name
    _publ_author_address
    'Rong Wang'
;   Department of Chemistry
    Capital Normal  University
    Beijing 100048
    People's Republic of China
;
    'Li-Li Song'
;   Department of Chemistry
    Capital Normal  University
    Beijing 100048
    People's Republic of China
;
    'Ke-Yi Hu'
;   Department of Chemistry
    Capital Normal  University
    Beijing 100048
    People's Republic of China
;
    'Qiong-Hua Jin'
;   Department of Chemistry
    Capital Normal  University
    Beijing 100048
    People's Republic of China
;
    'Cun-Lin Zhang'
;   Beijing Key Laboratory for Terahertz Spectroscopy and Imaging
    Key Laboratory of Terahertz Optoelectronics
    Ministry of Education
    Capital Normal University
    Beijing 100048
    People's Republic of China
;
data_I
_audit_creation_method     SHELXL-97
_chemical_name_systematic
;
tris[\m~2~-bis(diphenylphosphino)methane]-
3:6\k^2^<i>P</i>:<i>P</i>';4:5\k^2^<i>P</i>:<i>P</i>';
5:6\k^2^<i>P</i>:<i>P</i>'-\m~5~-sulfido-2:3:4:5:6\k^5^<i>S</i>-
\m~3~-sulfido-1:3:4\k^3^<i>S</i>-
tetra-\m~2~-sulfido-1:3\k^2^<i>S</i>;1:4\k^2^<i>S</i>;
2:5\k^2^<i>S</i>;2:6\k^2^<i>S</i>-disulfido-1\k<i>S</i>,2\k<i>S</i>-
tetrasilver(I)ditungsten(VI) <i>N</i>,<i>N</i>-dimethylformamide disolvate
;
_chemical_name_common     ?
_chemical_formula_moiety     'C75 H66 Ag4 P6 S8 W2, 2(C3 H7 N O)'
_chemical_formula_sum     'C81 H80 Ag4 N2 O2 P6 S8 W2'
_chemical_formula_iupac     '[Ag4 W2 S8 (C25 H22 P2)3], 2C3 H7 N O'
_chemical_formula_weight     2354.95
_chemical_melting_point     ?
_symmetry_cell_setting     monoclinic
_symmetry_space_group_name_H-M     'P 21/c'
_symmetry_space_group_name_Hall     '-P 2ybc'
loop_
    _symmetry_equiv_pos_as_xyz
    'x, y, z'
    '-x, y+1/2, -z+1/2'
    '-x, -y, -z'
    'x, -y-1/2, z-1/2'
_cell_length_a     22.931(2)
_cell_length_b     14.0395(12)
_cell_length_c     27.855(3)
_cell_angle_alpha     90.00
_cell_angle_beta     107.2240(10)
_cell_angle_gamma     90.00
_cell_volume     8565.6(14)
_cell_formula_units_Z     4
_cell_measurement_reflns_used     27248
_cell_measurement_theta_min     3.00
_cell_measurement_theta_max     27.48
_cell_measurement_temperature     93(2)
_exptl_crystal_description     block
_exptl_crystal_colour     yellow
_exptl_crystal_size_max     0.47
_exptl_crystal_size_mid     0.43
_exptl_crystal_size_min     0.43
_exptl_crystal_density_diffrn     1.826
_exptl_crystal_density_meas     ?
_exptl_crystal_density_method     'not measured'
_exptl_crystal_F_000     4600
_exptl_absorpt_coefficient_mu     3.925
_exptl_absorpt_correction_type     multi-scan
_exptl_absorpt_process_details     '(ABSCOR; Higashi, 1995)'
_exptl_absorpt_correction_T_min     0.2615
_exptl_absorpt_correction_T_max     0.2813
_exptl_special_details
;
;
_diffrn_ambient_temperature     93(2)
_diffrn_radiation_type     MoK\a
_diffrn_radiation_wavelength     0.71073
_diffrn_radiation_source     'Rotating Anode'
_diffrn_radiation_monochromator     graphite
_diffrn_measurement_device_type     'Rigaku R-AXIS RAPID'
_diffrn_measurement_method     '\w scans'
_diffrn_detector_area_resol_mean     ?
_diffrn_reflns_number     69256
_diffrn_reflns_av_R_equivalents     0.0451
_diffrn_reflns_av_sigmaI/netI     0.0456
_diffrn_reflns_theta_min     3.00
_diffrn_reflns_theta_max     27.47
_diffrn_reflns_theta_full     27.47
_diffrn_measured_fraction_theta_max     0.995
_diffrn_measured_fraction_theta_full     0.995
_diffrn_reflns_limit_h_min     -29
_diffrn_reflns_limit_h_max     20
_diffrn_reflns_limit_k_min     -18
_diffrn_reflns_limit_k_max     18
_diffrn_reflns_limit_l_min     -35
_diffrn_reflns_limit_l_max     36
_diffrn_standards_number     0
_diffrn_standards_interval_count     0
_diffrn_standards_interval_time     0
_diffrn_standards_decay_%     0
_refine_special_details
;
Refinement of <i>F</i>^2^ against ALL reflections. The weighted <i>R</i>-factor
<i>wR</i> and goodness of fit <i>S</i> are based on <i>F</i>^2^, conventional
<i>R</i>-factors <i>R</i> are based on <i>F</i>, with <i>F</i> set to zero for
negative <i>F</i>^2^. The threshold expression of <i>F</i>^2^ >
\s(<i>F</i>^2^) is used only for calculating <i>R</i>-factors(gt) <i>etc</i>.
and is not relevant to the choice of reflections for refinement.
<i>R</i>-factors based on <i>F</i>^2^ are statistically about twice as large
as those based on <i>F</i>, and <i>R</i>- factors based on ALL data will be
even larger.
;
_reflns_number_total     19520
_reflns_number_gt     18777
_reflns_threshold_expression     I>2\s(I)
_refine_ls_structure_factor_coef     Fsqd
_refine_ls_matrix_type     full
_refine_ls_R_factor_all     0.0417
_refine_ls_R_factor_gt     0.0394
_refine_ls_wR_factor_gt     0.0873
_refine_ls_wR_factor_ref     0.0887
_refine_ls_goodness_of_fit_ref     1.142
_refine_ls_restrained_S_all     1.142
_refine_ls_number_reflns     19520
_refine_ls_number_parameters     950
_refine_ls_number_restraints     0
_refine_ls_hydrogen_treatment     constr
_refine_ls_weighting_scheme     calc
_refine_ls_weighting_details
        'calc w=1/[\s^2^(Fo^2^)+(0.0341P)^2^+13.8363P] where P=(Fo^2^+2Fc^2^)/3'
_atom_sites_solution_hydrogens     geom
_atom_sites_solution_primary     direct
_atom_sites_solution_secondary     difmap
_refine_ls_shift/su_max     0.009
_refine_ls_shift/su_mean     0.001
_refine_diff_density_max     1.198
_refine_diff_density_min     -1.364
_refine_ls_extinction_method     none
_refine_ls_extinction_coef     ?
loop_
    _atom_type_symbol
    _atom_type_description
    _atom_type_scat_dispersion_real
    _atom_type_scat_dispersion_imag
    _atom_type_scat_source
    'C' 'C' 0.0033 0.0016
                         'International Tables Vol C Tables 4.2.6.8 and 6.1.1.4'
    'H' 'H' 0.0000 0.0000
                         'International Tables Vol C Tables 4.2.6.8 and 6.1.1.4'
    'N' 'N' 0.0061 0.0033
                         'International Tables Vol C Tables 4.2.6.8 and 6.1.1.4'
    'O' 'O' 0.0106 0.0060
                         'International Tables Vol C Tables 4.2.6.8 and 6.1.1.4'
    'P' 'P' 0.1023 0.0942
                         'International Tables Vol C Tables 4.2.6.8 and 6.1.1.4'
    'S' 'S' 0.1246 0.1234
                         'International Tables Vol C Tables 4.2.6.8 and 6.1.1.4'
    'Ag' 'Ag' -0.8971 1.1015
                         'International Tables Vol C Tables 4.2.6.8 and 6.1.1.4'
    'W' 'W' -0.8490 6.8722
                         'International Tables Vol C Tables 4.2.6.8 and 6.1.1.4'
_computing_data_collection     'RAPID-AUTO (Rigaku, 2004)'
_computing_cell_refinement     'RAPID-AUTO (Rigaku, 2004)'
_computing_data_reduction     'RAPID-AUTO (Rigaku, 2004)'
_computing_structure_solution     'SHELXS97 (Sheldrick, 2008)'
_computing_structure_refinement     'SHELXL97 (Sheldrick, 2008)'
_computing_molecular_graphics
   'ORTEPIII (Burnett & Johnson, 1996) and ORTEP-3 for Windows (Farrugia, 1997)'
_computing_publication_material     'SHELXL97 (Sheldrick, 2008)'
loop_
    _atom_site_type_symbol
    _atom_site_label
    _atom_site_fract_x
    _atom_site_fract_y
    _atom_site_fract_z
    _atom_site_U_iso_or_equiv
    _atom_site_adp_type
    _atom_site_calc_flag
    _atom_site_refinement_flags
    _atom_site_occupancy
    _atom_site_disorder_assembly
    _atom_site_disorder_group
    W W1 0.685156(8) 0.527538(12) 0.590934(6) 0.00959(5) Uani d . 1 . .
    W W2 0.828154(8) 0.329261(13) 0.458854(7) 0.01383(5) Uani d . 1 . .
    Ag Ag1 0.701283(16) 0.55717(2) 0.490031(13) 0.01578(7) Uani d . 1 . .
    Ag Ag2 0.797387(15) 0.41531(2) 0.598751(13) 0.01418(7) Uani d . 1 . .
    Ag Ag3 0.776781(15) 0.20725(2) 0.532723(12) 0.01373(7) Uani d . 1 . .
    Ag Ag4 0.693052(15) 0.34050(2) 0.401396(12) 0.01168(7) Uani d . 1 . .
    S S1 0.60897(5) 0.52790(8) 0.52055(4) 0.0157(2) Uani d . 1 . .
    S S2 0.77015(5) 0.59208(8) 0.57931(4) 0.0129(2) Uani d . 1 . .
    S S3 0.70064(5) 0.37936(8) 0.62017(4) 0.0136(2) Uani d . 1 . .
    S S4 0.65859(5) 0.61359(8) 0.64489(4) 0.0154(2) Uani d . 1 . .
    S S5 0.75460(5) 0.37745(8) 0.49394(4) 0.0136(2) Uani d . 1 . .
    S S6 0.84065(6) 0.17432(9) 0.46535(5) 0.0247(3) Uani d . 1 . .
    S S7 0.79958(5) 0.36970(9) 0.37903(4) 0.0156(2) Uani d . 1 . .
    S S8 0.91157(6) 0.40177(12) 0.49661(5) 0.0332(3) Uani d . 1 . .
    P P1 0.70165(5) 0.64377(8) 0.41615(4) 0.0122(2) Uani d . 1 . .
    P P2 0.90214(5) 0.37198(8) 0.63471(4) 0.0119(2) Uani d . 1 . .
    P P3 0.86722(5) 0.16721(8) 0.60311(4) 0.0123(2) Uani d . 1 . .
    P P4 0.68282(5) 0.11687(8) 0.49608(4) 0.0110(2) Uani d . 1 . .
    P P5 0.65584(5) 0.17597(8) 0.38414(4) 0.0100(2) Uani d . 1 . .
    P P6 0.64487(5) 0.47428(8) 0.34787(4) 0.0112(2) Uani d . 1 . .
    C C1 0.7730(2) 0.7088(3) 0.42479(17) 0.0187(10) Uani d . 1 . .
    C C2 0.8271(2) 0.6582(4) 0.4461(2) 0.0272(12) Uani d . 1 . .
    H H2 0.8255 0.5942 0.4567 0.033 Uiso calc R 1 . .
    C C3 0.8832(3) 0.7019(5) 0.4518(2) 0.0370(15) Uani d . 1 . .
    H H3 0.9200 0.6673 0.4655 0.044 Uiso calc R 1 . .
    C C4 0.8853(3) 0.7961(5) 0.4374(2) 0.0437(18) Uani d . 1 . .
    H H4 0.9236 0.8258 0.4412 0.052 Uiso calc R 1 . .
    C C5 0.8326(3) 0.8468(5) 0.4178(2) 0.0433(17) Uani d . 1 . .
    H H5 0.8345 0.9118 0.4090 0.052 Uiso calc R 1 . .
    C C6 0.7761(3) 0.8030(4) 0.4107(2) 0.0288(12) Uani d . 1 . .
    H H6 0.7396 0.8377 0.3962 0.035 Uiso calc R 1 . .
    C C7 0.6402(2) 0.7312(3) 0.39761(17) 0.0153(9) Uani d . 1 . .
    C C8 0.6100(2) 0.7549(3) 0.43287(19) 0.0203(10) Uani d . 1 . .
    H H8 0.6220 0.7256 0.4651 0.024 Uiso calc R 1 . .
    C C9 0.5629(3) 0.8202(4) 0.4214(2) 0.0282(12) Uani d . 1 . .
    H H9 0.5431 0.8370 0.4457 0.034 Uiso calc R 1 . .
    C C10 0.5449(2) 0.8609(4) 0.3743(2) 0.0281(12) Uani d . 1 . .
    H H10 0.5121 0.9051 0.3661 0.034 Uiso calc R 1 . .
    C C11 0.5742(3) 0.8380(4) 0.3387(2) 0.0257(11) Uani d . 1 . .
    H H11 0.5612 0.8665 0.3064 0.031 Uiso calc R 1 . .
    C C12 0.6221(2) 0.7741(3) 0.35032(18) 0.0191(10) Uani d . 1 . .
    H H12 0.6426 0.7594 0.3262 0.023 Uiso calc R 1 . .
    C C13 0.6964(2) 0.5780(3) 0.35824(16) 0.0130(9) Uani d . 1 . .
    H H13A 0.7378 0.5560 0.3592 0.016 Uiso calc R 1 . .
    H H13B 0.6820 0.6220 0.3293 0.016 Uiso calc R 1 . .
    C C14 0.5696(2) 0.5181(3) 0.34616(17) 0.0141(9) Uani d . 1 . .
    C C15 0.5491(2) 0.5052(3) 0.38825(17) 0.0155(9) Uani d . 1 . .
    H H15 0.5748 0.4752 0.4174 0.019 Uiso calc R 1 . .
    C C16 0.4916(2) 0.5358(3) 0.38777(19) 0.0201(10) Uani d . 1 . .
    H H16 0.4786 0.5278 0.4168 0.024 Uiso calc R 1 . .
    C C17 0.4532(2) 0.5778(3) 0.3455(2) 0.0224(11) Uani d . 1 . .
    H H17 0.4136 0.5978 0.3453 0.027 Uiso calc R 1 . .
    C C18 0.4728(2) 0.5907(4) 0.30313(19) 0.0236(11) Uani d . 1 . .
    H H18 0.4464 0.6193 0.2738 0.028 Uiso calc R 1 . .
    C C19 0.5311(2) 0.5619(3) 0.30380(19) 0.0196(10) Uani d . 1 . .
    H H19 0.5446 0.5722 0.2751 0.024 Uiso calc R 1 . .
    C C20 0.6363(2) 0.4418(3) 0.28259(18) 0.0152(9) Uani d . 1 . .
    C C21 0.6730(2) 0.4792(3) 0.25509(17) 0.0169(9) Uani d . 1 . .
    H H21 0.7017 0.5278 0.2694 0.020 Uiso calc R 1 . .
    C C22 0.6680(2) 0.4458(4) 0.20679(19) 0.0234(11) Uani d . 1 . .
    H H22 0.6928 0.4719 0.1882 0.028 Uiso calc R 1 . .
    C C23 0.6265(2) 0.3743(4) 0.18612(19) 0.0256(11) Uani d . 1 . .
    H H23 0.6230 0.3515 0.1533 0.031 Uiso calc R 1 . .
    C C24 0.5905(3) 0.3362(4) 0.21297(19) 0.0269(12) Uani d . 1 . .
    H H24 0.5630 0.2860 0.1989 0.032 Uiso calc R 1 . .
    C C25 0.5941(2) 0.3709(3) 0.26080(18) 0.0201(10) Uani d . 1 . .
    H H25 0.5678 0.3462 0.2785 0.024 Uiso calc R 1 . .
    C C26 0.57227(19) 0.1766(3) 0.36167(16) 0.0112(8) Uani d . 1 . .
    C C27 0.5416(2) 0.2602(3) 0.36530(18) 0.0173(9) Uani d . 1 . .
    H H27 0.5644 0.3144 0.3807 0.021 Uiso calc R 1 . .
    C C28 0.4787(2) 0.2666(4) 0.3470(2) 0.0244(11) Uani d . 1 . .
    H H28 0.4587 0.3248 0.3496 0.029 Uiso calc R 1 . .
    C C29 0.4448(2) 0.1873(4) 0.32495(19) 0.0215(10) Uani d . 1 . .
    H H29 0.4016 0.1913 0.3118 0.026 Uiso calc R 1 . .
    C C30 0.4751(2) 0.1017(3) 0.32236(18) 0.0189(10) Uani d . 1 . .
    H H30 0.4522 0.0465 0.3087 0.023 Uiso calc R 1 . .
    C C31 0.5378(2) 0.0973(3) 0.33959(17) 0.0173(9) Uani d . 1 . .
    H H31 0.5580 0.0395 0.3364 0.021 Uiso calc R 1 . .
    C C32 0.6776(2) 0.1222(3) 0.33224(16) 0.0114(8) Uani d . 1 . .
    C C33 0.6938(2) 0.1824(3) 0.29875(17) 0.0162(9) Uani d . 1 . .
    H H33 0.6965 0.2491 0.3049 0.019 Uiso calc R 1 . .
    C C34 0.7063(2) 0.1462(4) 0.25613(18) 0.0201(10) Uani d . 1 . .
    H H34 0.7169 0.1880 0.2333 0.024 Uiso calc R 1 . .
    C C35 0.7029(2) 0.0485(4) 0.24736(18) 0.0209(10) Uani d . 1 . .
    H H35 0.7113 0.0236 0.2184 0.025 Uiso calc R 1 . .
    C C36 0.6874(2) -0.0127(3) 0.28086(18) 0.0200(10) Uani d . 1 . .
    H H36 0.6848 -0.0793 0.2747 0.024 Uiso calc R 1 . .
    C C37 0.6757(2) 0.0242(3) 0.32364(18) 0.0183(10) Uani d . 1 . .
    H H37 0.6664 -0.0178 0.3471 0.022 Uiso calc R 1 . .
    C C38 0.6761(2) 0.0792(3) 0.43110(16) 0.0134(9) Uani d . 1 . .
    H H38A 0.7154 0.0511 0.4304 0.016 Uiso calc R 1 . .
    H H38B 0.6446 0.0288 0.4212 0.016 Uiso calc R 1 . .
    C C39 0.6064(2) 0.1611(3) 0.49084(16) 0.0119(8) Uani d . 1 . .
    C C40 0.5981(2) 0.2566(3) 0.50130(18) 0.0187(10) Uani d . 1 . .
    H H40 0.6324 0.2970 0.5143 0.022 Uiso calc R 1 . .
    C C41 0.5393(2) 0.2920(4) 0.4926(2) 0.0233(11) Uani d . 1 . .
    H H41 0.5335 0.3568 0.4998 0.028 Uiso calc R 1 . .
    C C42 0.4894(2) 0.2340(4) 0.4736(2) 0.0248(11) Uani d . 1 . .
    H H42 0.4494 0.2594 0.4672 0.030 Uiso calc R 1 . .
    C C43 0.4970(2) 0.1386(4) 0.46372(18) 0.0193(10) Uani d . 1 . .
    H H43 0.4624 0.0985 0.4513 0.023 Uiso calc R 1 . .
    C C44 0.5557(2) 0.1020(3) 0.47208(17) 0.0159(9) Uani d . 1 . .
    H H44 0.5612 0.0370 0.4650 0.019 Uiso calc R 1 . .
    C C45 0.6863(2) 0.0014(3) 0.52730(17) 0.0144(9) Uani d . 1 . .
    C C46 0.7188(2) -0.0738(3) 0.51465(18) 0.0198(10) Uani d . 1 . .
    H H46 0.7371 -0.0662 0.4885 0.024 Uiso calc R 1 . .
    C C47 0.7243(3) -0.1603(4) 0.54060(19) 0.0254(11) Uani d . 1 . .
    H H47 0.7460 -0.2117 0.5318 0.030 Uiso calc R 1 . .
    C C48 0.6979(2) -0.1708(4) 0.57924(19) 0.0245(11) Uani d . 1 . .
    H H48 0.7016 -0.2295 0.5968 0.029 Uiso calc R 1 . .
    C C49 0.6666(2) -0.0966(4) 0.59207(19) 0.0246(11) Uani d . 1 . .
    H H49 0.6486 -0.1044 0.6185 0.030 Uiso calc R 1 . .
    C C50 0.6608(2) -0.0102(4) 0.56679(18) 0.0204(10) Uani d . 1 . .
    H H50 0.6395 0.0410 0.5763 0.024 Uiso calc R 1 . .
    C C51 0.9045(2) 0.0612(3) 0.58746(16) 0.0156(9) Uani d . 1 . .
    C C52 0.8728(3) -0.0241(4) 0.5823(2) 0.0297(12) Uani d . 1 . .
    H H52 0.8345 -0.0265 0.5890 0.036 Uiso calc R 1 . .
    C C53 0.8965(3) -0.1062(4) 0.5675(2) 0.0377(15) Uani d . 1 . .
    H H53 0.8744 -0.1643 0.5638 0.045 Uiso calc R 1 . .
    C C54 0.9519(3) -0.1034(4) 0.5582(2) 0.0327(13) Uani d . 1 . .
    H H54 0.9682 -0.1597 0.5483 0.039 Uiso calc R 1 . .
    C C55 0.9841(3) -0.0190(4) 0.5631(2) 0.0297(12) Uani d . 1 . .
    H H55 1.0223 -0.0171 0.5563 0.036 Uiso calc R 1 . .
    C C56 0.9603(2) 0.0633(4) 0.5781(2) 0.0246(11) Uani d . 1 . .
    H H56 0.9826 0.1212 0.5819 0.030 Uiso calc R 1 . .
    C C57 0.8633(2) 0.1414(3) 0.66613(17) 0.0137(9) Uani d . 1 . .
    C C58 0.9155(2) 0.1100(3) 0.70346(17) 0.0182(10) Uani d . 1 . .
    H H58 0.9518 0.0962 0.6950 0.022 Uiso calc R 1 . .
    C C59 0.9142(2) 0.0992(4) 0.75240(18) 0.0200(10) Uani d . 1 . .
    H H59 0.9496 0.0777 0.7775 0.024 Uiso calc R 1 . .
    C C60 0.8614(2) 0.1197(4) 0.76500(18) 0.0209(10) Uani d . 1 . .
    H H60 0.8610 0.1132 0.7989 0.025 Uiso calc R 1 . .
    C C61 0.8097(2) 0.1492(3) 0.72898(19) 0.0188(10) Uani d . 1 . .
    H H61 0.7737 0.1628 0.7379 0.023 Uiso calc R 1 . .
    C C62 0.8100(2) 0.1593(3) 0.67889(18) 0.0170(9) Uani d . 1 . .
    H H62 0.7739 0.1783 0.6538 0.020 Uiso calc R 1 . .
    C C63 0.92682(19) 0.2589(3) 0.61403(16) 0.0116(8) Uani d . 1 . .
    H H63A 0.9638 0.2360 0.6399 0.014 Uiso calc R 1 . .
    H H63B 0.9377 0.2695 0.5826 0.014 Uiso calc R 1 . .
    C C64 0.9232(2) 0.3680(3) 0.70338(17) 0.0138(9) Uani d . 1 . .
    C C65 0.9833(2) 0.3707(4) 0.73330(18) 0.0212(10) Uani d . 1 . .
    H H65 1.0153 0.3700 0.7181 0.025 Uiso calc R 1 . .
    C C66 0.9974(2) 0.3745(4) 0.78542(19) 0.0251(11) Uani d . 1 . .
    H H66 1.0388 0.3787 0.8055 0.030 Uiso calc R 1 . .
    C C67 0.9514(3) 0.3723(4) 0.80778(19) 0.0286(12) Uani d . 1 . .
    H H67 0.9612 0.3739 0.8434 0.034 Uiso calc R 1 . .
    C C68 0.8912(3) 0.3677(4) 0.77874(19) 0.0277(12) Uani d . 1 . .
    H H68 0.8595 0.3658 0.7943 0.033 Uiso calc R 1 . .
    C C69 0.8771(2) 0.3658(3) 0.72647(18) 0.0191(10) Uani d . 1 . .
    H H69 0.8357 0.3630 0.7065 0.023 Uiso calc R 1 . .
    C C70 0.9557(2) 0.4595(3) 0.62351(17) 0.0142(9) Uani d . 1 . .
    C C71 1.0132(2) 0.4363(3) 0.61976(17) 0.0153(9) Uani d . 1 . .
    H H71 1.0264 0.3718 0.6227 0.018 Uiso calc R 1 . .
    C C72 1.0514(2) 0.5073(3) 0.61178(17) 0.0173(9) Uani d . 1 . .
    H H72 1.0904 0.4913 0.6087 0.021 Uiso calc R 1 . .
    C C73 1.0329(2) 0.6012(4) 0.60827(18) 0.0205(10) Uani d . 1 . .
    H H73 1.0593 0.6496 0.6030 0.025 Uiso calc R 1 . .
    C C74 0.9756(2) 0.6252(4) 0.61239(19) 0.0226(11) Uani d . 1 . .
    H H74 0.9633 0.6900 0.6108 0.027 Uiso calc R 1 . .
    C C75 0.9368(2) 0.5540(3) 0.61882(19) 0.0193(10) Uani d . 1 . .
    H H75 0.8970 0.5699 0.6200 0.023 Uiso calc R 1 . .
    O O1 0.71217(18) 0.7272(3) 0.26992(15) 0.0286(9) Uani d . 1 . .
    N N1 0.78968(19) 0.6532(3) 0.24912(16) 0.0215(9) Uani d . 1 . .
    C C76 0.7377(2) 0.7023(3) 0.2391(2) 0.0230(11) Uani d . 1 . .
    H H76 0.7188 0.7196 0.2050 0.028 Uiso calc R 1 . .
    C C77 0.8220(2) 0.6244(4) 0.3001(2) 0.0287(12) Uani d . 1 . .
    H H77A 0.8074 0.6621 0.3239 0.043 Uiso calc R 1 . .
    H H77B 0.8659 0.6350 0.3065 0.043 Uiso calc R 1 . .
    H H77C 0.8145 0.5567 0.3044 0.043 Uiso calc R 1 . .
    C C78 0.8173(3) 0.6276(4) 0.2097(2) 0.0303(12) Uani d . 1 . .
    H H78A 0.7921 0.6525 0.1773 0.045 Uiso calc R 1 . .
    H H78B 0.8199 0.5581 0.2078 0.045 Uiso calc R 1 . .
    H H78C 0.8583 0.6550 0.2177 0.045 Uiso calc R 1 . .
    O O2 0.9365(2) 0.6952(4) 0.83007(18) 0.0508(13) Uani d . 1 . .
    N N2 0.8745(2) 0.6405(3) 0.75669(18) 0.0266(10) Uani d . 1 . .
    C C79 0.8866(3) 0.6654(4) 0.8036(2) 0.0352(14) Uani d . 1 . .
    H H79 0.8546 0.6604 0.8186 0.042 Uiso calc R 1 . .
    C C80 0.9225(3) 0.6454(5) 0.7310(3) 0.0405(15) Uani d . 1 . .
    H H80A 0.9587 0.6772 0.7530 0.061 Uiso calc R 1 . .
    H H80B 0.9072 0.6815 0.6997 0.061 Uiso calc R 1 . .
    H H80C 0.9334 0.5808 0.7235 0.061 Uiso calc R 1 . .
    C C81 0.8168(3) 0.6078(5) 0.7255(3) 0.0424(16) Uani d . 1 . .
    H H81A 0.7874 0.6068 0.7448 0.064 Uiso calc R 1 . .
    H H81B 0.8213 0.5434 0.7135 0.064 Uiso calc R 1 . .
    H H81C 0.8021 0.6507 0.6966 0.064 Uiso calc R 1 . .
loop_
    _atom_site_aniso_label
    _atom_site_aniso_U_11
    _atom_site_aniso_U_22
    _atom_site_aniso_U_33
    _atom_site_aniso_U_12
    _atom_site_aniso_U_13
    _atom_site_aniso_U_23
    W1 0.00959(9) 0.01051(8) 0.00897(8) 0.00050(6) 0.00322(7) 0.00076(6)
    W2 0.01041(9) 0.02124(10) 0.00953(9) -0.00198(7) 0.00248(7) 0.00324(7)
    Ag1 0.01769(18) 0.01876(17) 0.01144(16) 0.00004(13) 0.00515(13) 0.00419(13)
    Ag2 0.00979(16) 0.01623(16) 0.01571(17) 0.00196(12) 0.00253(13) 0.00284(13)
    Ag3 0.01196(17) 0.01387(16) 0.01320(16) -0.00216(12) 0.00038(13) 0.00199(12)
    Ag4 0.01172(16) 0.01111(15) 0.01114(15) -0.00089(12) 0.00175(12) 0.00073(12)
    S1 0.0119(5) 0.0230(6) 0.0107(5) -0.0008(4) 0.0009(4) 0.0018(4)
    S2 0.0118(5) 0.0124(5) 0.0151(5) -0.0015(4) 0.0049(4) 0.0014(4)
    S3 0.0149(5) 0.0121(5) 0.0154(5) 0.0014(4) 0.0069(4) 0.0030(4)
    S4 0.0166(6) 0.0149(5) 0.0165(5) 0.0016(4) 0.0077(4) -0.0022(4)
    S5 0.0178(6) 0.0134(5) 0.0100(5) -0.0002(4) 0.0047(4) 0.0002(4)
    S6 0.0313(7) 0.0250(6) 0.0236(6) 0.0131(5) 0.0168(6) 0.0079(5)
    S7 0.0139(6) 0.0241(6) 0.0093(5) -0.0017(4) 0.0043(4) 0.0032(4)
    S8 0.0199(7) 0.0608(10) 0.0151(6) -0.0208(6) -0.0006(5) 0.0056(6)
    P1 0.0146(6) 0.0116(5) 0.0102(5) -0.0019(4) 0.0036(4) 0.0007(4)
    P2 0.0103(5) 0.0127(5) 0.0118(5) -0.0002(4) 0.0019(4) 0.0012(4)
    P3 0.0126(6) 0.0123(5) 0.0105(5) -0.0008(4) 0.0012(4) 0.0014(4)
    P4 0.0119(5) 0.0107(5) 0.0099(5) -0.0015(4) 0.0026(4) 0.0009(4)
    P5 0.0110(5) 0.0100(5) 0.0089(5) -0.0003(4) 0.0027(4) 0.0002(4)
    P6 0.0111(6) 0.0112(5) 0.0111(5) 0.0000(4) 0.0032(4) 0.0017(4)
    C1 0.024(3) 0.021(2) 0.014(2) -0.0047(19) 0.0099(19) -0.0057(19)
    C2 0.020(3) 0.031(3) 0.030(3) -0.004(2) 0.006(2) -0.009(2)
    C3 0.021(3) 0.056(4) 0.034(3) -0.010(3) 0.007(2) -0.016(3)
    C4 0.039(4) 0.067(5) 0.032(3) -0.035(3) 0.020(3) -0.021(3)
    C5 0.050(4) 0.041(4) 0.040(4) -0.030(3) 0.016(3) -0.005(3)
    C6 0.034(3) 0.027(3) 0.025(3) -0.015(2) 0.009(2) 0.003(2)
    C7 0.018(2) 0.011(2) 0.017(2) -0.0027(17) 0.0049(19) 0.0010(17)
    C8 0.025(3) 0.016(2) 0.021(2) -0.0004(19) 0.010(2) -0.0008(19)
    C9 0.032(3) 0.022(3) 0.036(3) 0.004(2) 0.019(3) 0.004(2)
    C10 0.024(3) 0.022(3) 0.039(3) 0.004(2) 0.009(2) 0.005(2)
    C11 0.029(3) 0.019(2) 0.029(3) 0.002(2) 0.008(2) 0.006(2)
    C12 0.028(3) 0.015(2) 0.015(2) 0.0009(19) 0.008(2) 0.0018(18)
    C13 0.014(2) 0.014(2) 0.010(2) -0.0012(17) 0.0027(17) 0.0031(17)
    C14 0.015(2) 0.014(2) 0.015(2) -0.0031(17) 0.0063(18) -0.0027(17)
    C15 0.015(2) 0.015(2) 0.016(2) -0.0023(17) 0.0044(18) -0.0044(18)
    C16 0.018(3) 0.024(3) 0.019(2) -0.0012(19) 0.008(2) -0.003(2)
    C17 0.015(2) 0.020(2) 0.034(3) 0.0037(19) 0.009(2) -0.001(2)
    C18 0.020(3) 0.026(3) 0.021(3) 0.004(2) 0.000(2) 0.004(2)
    C19 0.019(3) 0.021(2) 0.021(2) 0.0055(19) 0.008(2) 0.006(2)
    C20 0.014(2) 0.010(2) 0.020(2) 0.0033(17) 0.0036(18) 0.0031(18)
    C21 0.013(2) 0.022(2) 0.015(2) 0.0022(18) 0.0031(18) 0.0002(18)
    C22 0.023(3) 0.032(3) 0.016(2) 0.009(2) 0.007(2) 0.001(2)
    C23 0.031(3) 0.028(3) 0.014(2) 0.003(2) 0.001(2) -0.003(2)
    C24 0.042(3) 0.015(2) 0.017(2) -0.005(2) -0.002(2) -0.0003(19)
    C25 0.025(3) 0.016(2) 0.016(2) -0.0064(19) 0.000(2) 0.0033(18)
    C26 0.009(2) 0.017(2) 0.0078(19) 0.0001(16) 0.0029(16) 0.0040(16)
    C27 0.018(2) 0.016(2) 0.019(2) -0.0002(18) 0.0084(19) 0.0023(18)
    C28 0.019(3) 0.020(2) 0.037(3) 0.005(2) 0.012(2) 0.000(2)
    C29 0.011(2) 0.033(3) 0.022(3) -0.002(2) 0.0048(19) 0.002(2)
    C30 0.018(2) 0.021(2) 0.017(2) -0.0063(19) 0.0049(19) -0.0068(19)
    C31 0.019(2) 0.018(2) 0.014(2) -0.0008(18) 0.0030(19) -0.0003(18)
    C32 0.013(2) 0.012(2) 0.0088(19) 0.0016(16) 0.0031(16) -0.0014(16)
    C33 0.018(2) 0.014(2) 0.017(2) 0.0010(17) 0.0056(19) 0.0008(18)
    C34 0.020(3) 0.026(3) 0.017(2) -0.003(2) 0.010(2) 0.002(2)
    C35 0.024(3) 0.027(3) 0.013(2) 0.000(2) 0.007(2) -0.004(2)
    C36 0.028(3) 0.011(2) 0.020(2) 0.0032(19) 0.006(2) -0.0052(18)
    C37 0.025(3) 0.017(2) 0.014(2) 0.0002(19) 0.007(2) 0.0025(18)
    C38 0.016(2) 0.012(2) 0.012(2) -0.0024(17) 0.0048(18) -0.0011(17)
    C39 0.011(2) 0.017(2) 0.0081(19) -0.0030(16) 0.0038(16) 0.0013(16)
    C40 0.018(2) 0.017(2) 0.019(2) -0.0022(18) 0.0034(19) -0.0039(19)
    C41 0.023(3) 0.017(2) 0.033(3) 0.003(2) 0.013(2) -0.002(2)
    C42 0.018(3) 0.033(3) 0.025(3) 0.003(2) 0.009(2) -0.003(2)
    C43 0.015(2) 0.023(2) 0.019(2) -0.0064(19) 0.0053(19) -0.005(2)
    C44 0.017(2) 0.017(2) 0.015(2) -0.0040(18) 0.0071(18) -0.0027(18)
    C45 0.013(2) 0.018(2) 0.012(2) -0.0051(17) 0.0032(17) 0.0018(17)
    C46 0.028(3) 0.017(2) 0.015(2) -0.0001(19) 0.006(2) 0.0006(18)
    C47 0.037(3) 0.017(2) 0.018(2) 0.000(2) 0.001(2) -0.001(2)
    C48 0.030(3) 0.018(2) 0.019(3) -0.006(2) -0.003(2) 0.002(2)
    C49 0.027(3) 0.030(3) 0.017(2) -0.006(2) 0.007(2) 0.009(2)
    C50 0.024(3) 0.024(2) 0.015(2) 0.001(2) 0.007(2) 0.0054(19)
    C51 0.019(2) 0.014(2) 0.010(2) 0.0035(18) -0.0017(18) 0.0002(17)
    C52 0.028(3) 0.023(3) 0.037(3) 0.000(2) 0.008(3) -0.003(2)
    C53 0.044(4) 0.015(3) 0.051(4) -0.004(2) 0.008(3) -0.012(3)
    C54 0.050(4) 0.024(3) 0.020(3) 0.011(3) 0.003(3) -0.008(2)
    C55 0.034(3) 0.027(3) 0.029(3) 0.013(2) 0.011(2) 0.004(2)
    C56 0.027(3) 0.020(2) 0.029(3) 0.004(2) 0.011(2) 0.003(2)
    C57 0.014(2) 0.013(2) 0.013(2) -0.0018(17) 0.0026(17) 0.0019(17)
    C58 0.015(2) 0.026(2) 0.014(2) -0.0007(19) 0.0050(18) 0.0014(19)
    C59 0.019(3) 0.025(3) 0.013(2) 0.001(2) 0.0019(19) 0.0066(19)
    C60 0.026(3) 0.024(2) 0.014(2) -0.002(2) 0.009(2) 0.0015(19)
    C61 0.018(2) 0.018(2) 0.024(3) -0.0007(18) 0.013(2) 0.0030(19)
    C62 0.014(2) 0.015(2) 0.022(2) -0.0009(17) 0.0066(19) 0.0015(18)
    C63 0.008(2) 0.016(2) 0.012(2) -0.0002(16) 0.0050(16) 0.0009(17)
    C64 0.017(2) 0.0093(19) 0.013(2) -0.0019(17) 0.0017(18) -0.0012(16)
    C65 0.018(3) 0.027(3) 0.016(2) 0.002(2) 0.0018(19) 0.001(2)
    C66 0.020(3) 0.030(3) 0.019(2) -0.002(2) -0.005(2) -0.001(2)
    C67 0.035(3) 0.036(3) 0.011(2) -0.002(2) 0.001(2) -0.005(2)
    C68 0.034(3) 0.036(3) 0.017(3) -0.005(2) 0.013(2) -0.006(2)
    C69 0.018(2) 0.021(2) 0.018(2) -0.0015(19) 0.0045(19) -0.0052(19)
    C70 0.012(2) 0.017(2) 0.012(2) -0.0031(17) 0.0015(17) 0.0004(17)
    C71 0.013(2) 0.017(2) 0.014(2) -0.0020(17) 0.0021(18) 0.0007(18)
    C72 0.016(2) 0.024(2) 0.015(2) -0.0050(19) 0.0088(19) -0.0020(19)
    C73 0.021(3) 0.023(2) 0.016(2) -0.008(2) 0.004(2) 0.0018(19)
    C74 0.021(3) 0.017(2) 0.027(3) -0.0029(19) 0.004(2) 0.004(2)
    C75 0.010(2) 0.018(2) 0.028(3) -0.0020(18) 0.0035(19) -0.001(2)
    O1 0.031(2) 0.0237(19) 0.035(2) 0.0058(16) 0.0170(18) 0.0087(17)
    N1 0.020(2) 0.022(2) 0.023(2) -0.0003(17) 0.0074(18) 0.0044(18)
    C76 0.021(3) 0.017(2) 0.031(3) 0.0007(19) 0.009(2) 0.012(2)
    C77 0.022(3) 0.034(3) 0.026(3) -0.001(2) 0.001(2) 0.008(2)
    C78 0.029(3) 0.028(3) 0.037(3) 0.006(2) 0.014(3) 0.004(2)
    O2 0.026(2) 0.071(3) 0.043(3) -0.006(2) -0.008(2) -0.016(3)
    N2 0.017(2) 0.028(2) 0.032(3) 0.0030(18) 0.0038(19) -0.007(2)
    C79 0.029(3) 0.043(4) 0.032(3) 0.004(3) 0.005(3) -0.001(3)
    C80 0.039(4) 0.045(4) 0.043(4) 0.001(3) 0.020(3) -0.006(3)
    C81 0.027(3) 0.034(3) 0.056(4) -0.002(3) -0.003(3) -0.016(3)
_geom_special_details
;
 All esds (except the esd in the dihedral angle between two l.s. planes)
 are estimated using the full covariance matrix.  The cell esds are taken
 into account individually in the estimation of esds in distances, angles
 and torsion angles; correlations between esds in cell parameters are only
 used when they are defined by crystal symmetry.  An approximate (isotropic)
 treatment of cell esds is used for estimating esds involving l.s. planes.
;
loop_
    _geom_bond_atom_site_label_1
    _geom_bond_atom_site_label_2
    _geom_bond_site_symmetry_2
    _geom_bond_distance
    _geom_bond_publ_flag
    W1 S4 . 2.1523(11) ?
    W1 S1 . 2.2062(11) ?
    W1 S3 . 2.2240(11) ?
    W1 S2 . 2.2579(11) ?
    W1 Ag2 . 2.9701(4) ?
    W1 Ag1 . 2.9707(5) ?
    W2 S8 . 2.1470(13) ?
    W2 S6 . 2.1945(13) ?
    W2 S7 . 2.1985(11) ?
    W2 S5 . 2.2878(11) ?
    W2 Ag4 . 3.0410(4) ?
    W2 Ag3 . 3.1609(4) ?
    Ag1 P1 . 2.3924(12) ?
    Ag1 S1 . 2.5374(12) ?
    Ag1 S2 . 2.5677(12) ?
    Ag1 S5 . 2.7919(12) ?
    Ag2 P2 . 2.3914(12) ?
    Ag2 S3 . 2.5132(11) ?
    Ag2 S2 . 2.5772(11) ?
    Ag2 S5 . 2.8412(12) ?
    Ag3 P4 . 2.4478(12) ?
    Ag3 P3 . 2.4602(12) ?
    Ag3 S5 . 2.6096(12) ?
    Ag3 S6 . 2.7403(13) ?
    Ag4 P6 . 2.4485(12) ?
    Ag4 P5 . 2.4601(11) ?
    Ag4 S5 . 2.5984(12) ?
    Ag4 S7 . 2.7248(12) ?
    P1 C1 . 1.826(5) ?
    P1 C7 . 1.824(5) ?
    P1 C13 . 1.831(4) ?
    P2 C70 . 1.829(5) ?
    P2 C64 . 1.830(5) ?
    P2 C63 . 1.835(4) ?
    P3 C57 . 1.820(5) ?
    P3 C51 . 1.831(5) ?
    P3 C63 . 1.836(4) ?
    P4 C39 . 1.823(5) ?
    P4 C45 . 1.830(5) ?
    P4 C38 . 1.848(4) ?
    P5 C32 . 1.826(4) ?
    P5 C26 . 1.832(4) ?
    P5 C38 . 1.847(4) ?
    P6 C14 . 1.820(5) ?
    P6 C20 . 1.828(5) ?
    P6 C13 . 1.844(4) ?
    C1 C6 . 1.387(7) ?
    C1 C2 . 1.399(7) ?
    C2 C3 . 1.392(8) ?
    C2 H2 . 0.9500 ?
    C3 C4 . 1.386(10) ?
    C3 H3 . 0.9500 ?
    C4 C5 . 1.369(10) ?
    C4 H4 . 0.9500 ?
    C5 C6 . 1.394(8) ?
    C5 H5 . 0.9500 ?
    C6 H6 . 0.9500 ?
    C7 C12 . 1.395(6) ?
    C7 C8 . 1.400(6) ?
    C8 C9 . 1.380(7) ?
    C8 H8 . 0.9500 ?
    C9 C10 . 1.376(8) ?
    C9 H9 . 0.9500 ?
    C10 C11 . 1.388(8) ?
    C10 H10 . 0.9500 ?
    C11 C12 . 1.381(7) ?
    C11 H11 . 0.9500 ?
    C12 H12 . 0.9500 ?
    C13 H13A . 0.9900 ?
    C13 H13B . 0.9900 ?
    C14 C19 . 1.390(7) ?
    C14 C15 . 1.399(6) ?
    C15 C16 . 1.381(7) ?
    C15 H15 . 0.9500 ?
    C16 C17 . 1.376(7) ?
    C16 H16 . 0.9500 ?
    C17 C18 . 1.394(7) ?
    C17 H17 . 0.9500 ?
    C18 C19 . 1.390(7) ?
    C18 H18 . 0.9500 ?
    C19 H19 . 0.9500 ?
    C20 C21 . 1.398(6) ?
    C20 C25 . 1.396(6) ?
    C21 C22 . 1.397(6) ?
    C21 H21 . 0.9500 ?
    C22 C23 . 1.384(8) ?
    C22 H22 . 0.9500 ?
    C23 C24 . 1.376(8) ?
    C23 H23 . 0.9500 ?
    C24 C25 . 1.398(7) ?
    C24 H24 . 0.9500 ?
    C25 H25 . 0.9500 ?
    C26 C27 . 1.387(6) ?
    C26 C31 . 1.399(6) ?
    C27 C28 . 1.383(7) ?
    C27 H27 . 0.9500 ?
    C28 C29 . 1.392(7) ?
    C28 H28 . 0.9500 ?
    C29 C30 . 1.401(7) ?
    C29 H29 . 0.9500 ?
    C30 C31 . 1.376(7) ?
    C30 H30 . 0.9500 ?
    C31 H31 . 0.9500 ?
    C32 C33 . 1.390(6) ?
    C32 C37 . 1.395(6) ?
    C33 C34 . 1.396(6) ?
    C33 H33 . 0.9500 ?
    C34 C35 . 1.391(7) ?
    C34 H34 . 0.9500 ?
    C35 C36 . 1.390(7) ?
    C35 H35 . 0.9500 ?
    C36 C37 . 1.396(6) ?
    C36 H36 . 0.9500 ?
    C37 H37 . 0.9500 ?
    C38 H38A . 0.9900 ?
    C38 H38B . 0.9900 ?
    C39 C40 . 1.396(6) ?
    C39 C44 . 1.398(6) ?
    C40 C41 . 1.390(7) ?
    C40 H40 . 0.9500 ?
    C41 C42 . 1.376(7) ?
    C41 H41 . 0.9500 ?
    C42 C43 . 1.389(7) ?
    C42 H42 . 0.9500 ?
    C43 C44 . 1.394(7) ?
    C43 H43 . 0.9500 ?
    C44 H44 . 0.9500 ?
    C45 C46 . 1.396(7) ?
    C45 C50 . 1.400(6) ?
    C46 C47 . 1.400(7) ?
    C46 H46 . 0.9500 ?
    C47 C48 . 1.390(8) ?
    C47 H47 . 0.9500 ?
    C48 C49 . 1.371(8) ?
    C48 H48 . 0.9500 ?
    C49 C50 . 1.389(7) ?
    C49 H49 . 0.9500 ?
    C50 H50 . 0.9500 ?
    C51 C56 . 1.380(7) ?
    C51 C52 . 1.387(7) ?
    C52 C53 . 1.390(8) ?
    C52 H52 . 0.9500 ?
    C53 C54 . 1.369(9) ?
    C53 H53 . 0.9500 ?
    C54 C55 . 1.381(8) ?
    C54 H54 . 0.9500 ?
    C55 C56 . 1.394(7) ?
    C55 H55 . 0.9500 ?
    C56 H56 . 0.9500 ?
    C57 C62 . 1.395(6) ?
    C57 C58 . 1.403(6) ?
    C58 C59 . 1.381(6) ?
    C58 H58 . 0.9500 ?
    C59 C60 . 1.387(7) ?
    C59 H59 . 0.9500 ?
    C60 C61 . 1.371(7) ?
    C60 H60 . 0.9500 ?
    C61 C62 . 1.404(7) ?
    C61 H61 . 0.9500 ?
    C62 H62 . 0.9500 ?
    C63 H63A . 0.9900 ?
    C63 H63B . 0.9900 ?
    C64 C69 . 1.389(6) ?
    C64 C65 . 1.385(7) ?
    C65 C66 . 1.392(7) ?
    C65 H65 . 0.9500 ?
    C66 C67 . 1.375(8) ?
    C66 H66 . 0.9500 ?
    C67 C68 . 1.380(8) ?
    C67 H67 . 0.9500 ?
    C68 C69 . 1.395(7) ?
    C68 H68 . 0.9500 ?
    C69 H69 . 0.9500 ?
    C70 C71 . 1.392(6) ?
    C70 C75 . 1.390(6) ?
    C71 C72 . 1.388(6) ?
    C71 H71 . 0.9500 ?
    C72 C73 . 1.378(7) ?
    C72 H72 . 0.9500 ?
    C73 C74 . 1.394(7) ?
    C73 H73 . 0.9500 ?
    C74 C75 . 1.385(6) ?
    C74 H74 . 0.9500 ?
    C75 H75 . 0.9500 ?
    O1 C76 . 1.224(6) ?
    N1 C76 . 1.333(6) ?
    N1 C77 . 1.452(6) ?
    N1 C78 . 1.465(7) ?
    C76 H76 . 0.9500 ?
    C77 H77A . 0.9800 ?
    C77 H77B . 0.9800 ?
    C77 H77C . 0.9800 ?
    C78 H78A . 0.9800 ?
    C78 H78B . 0.9800 ?
    C78 H78C . 0.9800 ?
    O2 C79 . 1.237(7) ?
    N2 C79 . 1.300(7) ?
    N2 C81 . 1.427(7) ?
    N2 C80 . 1.481(7) ?
    C79 H79 . 0.9500 ?
    C80 H80A . 0.9800 ?
    C80 H80B . 0.9800 ?
    C80 H80C . 0.9800 ?
    C81 H81A . 0.9800 ?
    C81 H81B . 0.9800 ?
    C81 H81C . 0.9800 ?
loop_
    _geom_angle_atom_site_label_1
    _geom_angle_atom_site_label_2
    _geom_angle_atom_site_label_3
    _geom_angle_site_symmetry_1
    _geom_angle_site_symmetry_3
    _geom_angle
    _geom_angle_publ_flag
    S4 W1 S1 . . 107.81(4) ?
    S4 W1 S3 . . 108.47(4) ?
    S1 W1 S3 . . 109.03(4) ?
    S4 W1 S2 . . 108.04(4) ?
    S1 W1 S2 . . 111.20(4) ?
    S3 W1 S2 . . 112.14(4) ?
    S4 W1 Ag2 . . 131.67(3) ?
    S1 W1 Ag2 . . 120.49(3) ?
    S3 W1 Ag2 . . 55.67(3) ?
    S2 W1 Ag2 . . 57.14(3) ?
    S4 W1 Ag1 . . 136.25(3) ?
    S1 W1 Ag1 . . 56.40(3) ?
    S3 W1 Ag1 . . 115.24(3) ?
    S2 W1 Ag1 . . 56.88(3) ?
    Ag2 W1 Ag1 . . 78.214(10) ?
    S8 W2 S6 . . 110.73(6) ?
    S8 W2 S7 . . 109.18(5) ?
    S6 W2 S7 . . 109.38(5) ?
    S8 W2 S5 . . 108.25(5) ?
    S6 W2 S5 . . 110.66(4) ?
    S7 W2 S5 . . 108.61(4) ?
    S8 W2 Ag4 . . 148.67(5) ?
    S6 W2 Ag4 . . 100.53(4) ?
    S7 W2 Ag4 . . 60.14(3) ?
    S5 W2 Ag4 . . 56.25(3) ?
    S8 W2 Ag3 . . 112.82(4) ?
    S6 W2 Ag3 . . 58.26(3) ?
    S7 W2 Ag3 . . 137.85(3) ?
    S5 W2 Ag3 . . 54.42(3) ?
    Ag4 W2 Ag3 . . 81.533(11) ?
    P1 Ag1 S1 . . 125.90(4) ?
    P1 Ag1 S2 . . 125.34(4) ?
    S1 Ag1 S2 . . 92.36(4) ?
    P1 Ag1 S5 . . 112.32(4) ?
    S1 Ag1 S5 . . 103.87(4) ?
    S2 Ag1 S5 . . 89.89(3) ?
    P1 Ag1 W1 . . 156.66(3) ?
    S1 Ag1 W1 . . 46.40(3) ?
    S2 Ag1 W1 . . 47.43(2) ?
    S5 Ag1 W1 . . 90.70(2) ?
    P2 Ag2 S3 . . 134.21(4) ?
    P2 Ag2 S2 . . 118.94(4) ?
    S3 Ag2 S2 . . 93.86(4) ?
    P2 Ag2 S5 . . 112.41(4) ?
    S3 Ag2 S5 . . 98.39(4) ?
    S2 Ag2 S5 . . 88.61(3) ?
    P2 Ag2 W1 . . 155.06(3) ?
    S3 Ag2 W1 . . 46.95(3) ?
    S2 Ag2 W1 . . 47.38(2) ?
    S5 Ag2 W1 . . 89.76(2) ?
    P4 Ag3 P3 . . 130.09(4) ?
    P4 Ag3 S5 . . 105.22(4) ?
    P3 Ag3 S5 . . 123.65(4) ?
    P4 Ag3 S6 . . 102.12(4) ?
    P3 Ag3 S6 . . 90.68(4) ?
    S5 Ag3 S6 . . 87.08(4) ?
    P4 Ag3 W2 . . 117.46(3) ?
    P3 Ag3 W2 . . 104.71(3) ?
    S5 Ag3 W2 . . 45.48(2) ?
    S6 Ag3 W2 . . 42.93(3) ?
    P6 Ag4 P5 . . 122.24(4) ?
    P6 Ag4 S5 . . 117.74(4) ?
    P5 Ag4 S5 . . 115.87(4) ?
    P6 Ag4 S7 . . 91.08(4) ?
    P5 Ag4 S7 . . 112.28(4) ?
    S5 Ag4 S7 . . 86.36(4) ?
    P6 Ag4 W2 . . 124.47(3) ?
    P5 Ag4 W2 . . 107.12(3) ?
    S5 Ag4 W2 . . 47.06(3) ?
    S7 Ag4 W2 . . 44.41(2) ?
    W1 S1 Ag1 . . 77.20(4) ?
    W1 S2 Ag1 . . 75.69(3) ?
    W1 S2 Ag2 . . 75.48(3) ?
    Ag1 S2 Ag2 . . 93.50(4) ?
    W1 S3 Ag2 . . 77.39(3) ?
    W2 S5 Ag4 . . 76.69(3) ?
    W2 S5 Ag3 . . 80.10(3) ?
    Ag4 S5 Ag3 . . 102.12(4) ?
    W2 S5 Ag1 . . 128.34(4) ?
    Ag4 S5 Ag1 . . 92.22(4) ?
    Ag3 S5 Ag1 . . 150.82(5) ?
    W2 S5 Ag2 . . 114.86(4) ?
    Ag4 S5 Ag2 . . 167.86(5) ?
    Ag3 S5 Ag2 . . 77.31(3) ?
    Ag1 S5 Ag2 . . 83.40(3) ?
    W2 S6 Ag3 . . 78.81(4) ?
    W2 S7 Ag4 . . 75.45(3) ?
    C1 P1 C7 . . 106.7(2) ?
    C1 P1 C13 . . 101.0(2) ?
    C7 P1 C13 . . 104.3(2) ?
    C1 P1 Ag1 . . 111.83(16) ?
    C7 P1 Ag1 . . 112.73(15) ?
    C13 P1 Ag1 . . 119.05(14) ?
    C70 P2 C64 . . 102.5(2) ?
    C70 P2 C63 . . 104.0(2) ?
    C64 P2 C63 . . 106.9(2) ?
    C70 P2 Ag2 . . 113.57(15) ?
    C64 P2 Ag2 . . 111.52(15) ?
    C63 P2 Ag2 . . 116.97(15) ?
    C57 P3 C51 . . 103.1(2) ?
    C57 P3 C63 . . 103.1(2) ?
    C51 P3 C63 . . 103.4(2) ?
    C57 P3 Ag3 . . 122.93(15) ?
    C51 P3 Ag3 . . 109.79(15) ?
    C63 P3 Ag3 . . 112.48(15) ?
    C39 P4 C45 . . 104.2(2) ?
    C39 P4 C38 . . 102.7(2) ?
    C45 P4 C38 . . 101.0(2) ?
    C39 P4 Ag3 . . 124.25(15) ?
    C45 P4 Ag3 . . 110.63(15) ?
    C38 P4 Ag3 . . 111.39(15) ?
    C32 P5 C26 . . 103.6(2) ?
    C32 P5 C38 . . 100.7(2) ?
    C26 P5 C38 . . 105.3(2) ?
    C32 P5 Ag4 . . 112.51(15) ?
    C26 P5 Ag4 . . 109.23(15) ?
    C38 P5 Ag4 . . 123.52(15) ?
    C14 P6 C20 . . 103.7(2) ?
    C14 P6 C13 . . 107.2(2) ?
    C20 P6 C13 . . 103.2(2) ?
    C14 P6 Ag4 . . 121.93(15) ?
    C20 P6 Ag4 . . 108.08(14) ?
    C13 P6 Ag4 . . 110.97(15) ?
    C6 C1 C2 . . 119.4(5) ?
    C6 C1 P1 . . 123.9(4) ?
    C2 C1 P1 . . 116.7(4) ?
    C3 C2 C1 . . 119.9(6) ?
    C3 C2 H2 . . 120.1 ?
    C1 C2 H2 . . 120.1 ?
    C2 C3 C4 . . 119.8(6) ?
    C2 C3 H3 . . 120.1 ?
    C4 C3 H3 . . 120.1 ?
    C5 C4 C3 . . 120.6(6) ?
    C5 C4 H4 . . 119.7 ?
    C3 C4 H4 . . 119.7 ?
    C4 C5 C6 . . 120.1(6) ?
    C4 C5 H5 . . 120.0 ?
    C6 C5 H5 . . 120.0 ?
    C1 C6 C5 . . 120.2(6) ?
    C1 C6 H6 . . 119.9 ?
    C5 C6 H6 . . 119.9 ?
    C12 C7 C8 . . 119.3(4) ?
    C12 C7 P1 . . 123.2(4) ?
    C8 C7 P1 . . 117.6(4) ?
    C9 C8 C7 . . 120.7(5) ?
    C9 C8 H8 . . 119.6 ?
    C7 C8 H8 . . 119.6 ?
    C8 C9 C10 . . 119.4(5) ?
    C8 C9 H9 . . 120.3 ?
    C10 C9 H9 . . 120.3 ?
    C9 C10 C11 . . 120.8(5) ?
    C9 C10 H10 . . 119.6 ?
    C11 C10 H10 . . 119.6 ?
    C12 C11 C10 . . 120.2(5) ?
    C12 C11 H11 . . 119.9 ?
    C10 C11 H11 . . 119.9 ?
    C11 C12 C7 . . 119.7(5) ?
    C11 C12 H12 . . 120.2 ?
    C7 C12 H12 . . 120.2 ?
    P1 C13 P6 . . 114.1(2) ?
    P1 C13 H13A . . 108.7 ?
    P6 C13 H13A . . 108.7 ?
    P1 C13 H13B . . 108.7 ?
    P6 C13 H13B . . 108.7 ?
    H13A C13 H13B . . 107.6 ?
    C19 C14 C15 . . 118.8(4) ?
    C19 C14 P6 . . 122.1(3) ?
    C15 C14 P6 . . 119.1(4) ?
    C16 C15 C14 . . 120.5(4) ?
    C16 C15 H15 . . 119.7 ?
    C14 C15 H15 . . 119.7 ?
    C17 C16 C15 . . 120.6(5) ?
    C17 C16 H16 . . 119.7 ?
    C15 C16 H16 . . 119.7 ?
    C16 C17 C18 . . 119.7(5) ?
    C16 C17 H17 . . 120.2 ?
    C18 C17 H17 . . 120.2 ?
    C19 C18 C17 . . 120.0(5) ?
    C19 C18 H18 . . 120.0 ?
    C17 C18 H18 . . 120.0 ?
    C14 C19 C18 . . 120.4(4) ?
    C14 C19 H19 . . 119.8 ?
    C18 C19 H19 . . 119.8 ?
    C21 C20 C25 . . 118.8(4) ?
    C21 C20 P6 . . 123.1(4) ?
    C25 C20 P6 . . 117.8(4) ?
    C22 C21 C20 . . 120.7(5) ?
    C22 C21 H21 . . 119.7 ?
    C20 C21 H21 . . 119.7 ?
    C23 C22 C21 . . 119.7(5) ?
    C23 C22 H22 . . 120.2 ?
    C21 C22 H22 . . 120.2 ?
    C24 C23 C22 . . 120.3(5) ?
    C24 C23 H23 . . 119.9 ?
    C22 C23 H23 . . 119.9 ?
    C23 C24 C25 . . 120.5(5) ?
    C23 C24 H24 . . 119.8 ?
    C25 C24 H24 . . 119.8 ?
    C20 C25 C24 . . 120.0(5) ?
    C20 C25 H25 . . 120.0 ?
    C24 C25 H25 . . 120.0 ?
    C27 C26 C31 . . 118.3(4) ?
    C27 C26 P5 . . 118.7(3) ?
    C31 C26 P5 . . 123.0(3) ?
    C28 C27 C26 . . 121.5(5) ?
    C28 C27 H27 . . 119.2 ?
    C26 C27 H27 . . 119.2 ?
    C27 C28 C29 . . 119.8(5) ?
    C27 C28 H28 . . 120.1 ?
    C29 C28 H28 . . 120.1 ?
    C28 C29 C30 . . 119.2(5) ?
    C28 C29 H29 . . 120.4 ?
    C30 C29 H29 . . 120.4 ?
    C31 C30 C29 . . 120.2(4) ?
    C31 C30 H30 . . 119.9 ?
    C29 C30 H30 . . 119.9 ?
    C30 C31 C26 . . 120.9(4) ?
    C30 C31 H31 . . 119.5 ?
    C26 C31 H31 . . 119.5 ?
    C33 C32 C37 . . 119.0(4) ?
    C33 C32 P5 . . 118.1(3) ?
    C37 C32 P5 . . 122.8(3) ?
    C32 C33 C34 . . 120.8(4) ?
    C32 C33 H33 . . 119.6 ?
    C34 C33 H33 . . 119.6 ?
    C33 C34 C35 . . 119.6(4) ?
    C33 C34 H34 . . 120.2 ?
    C35 C34 H34 . . 120.2 ?
    C36 C35 C34 . . 120.2(4) ?
    C36 C35 H35 . . 119.9 ?
    C34 C35 H35 . . 119.9 ?
    C35 C36 C37 . . 119.7(4) ?
    C35 C36 H36 . . 120.2 ?
    C37 C36 H36 . . 120.2 ?
    C32 C37 C36 . . 120.6(4) ?
    C32 C37 H37 . . 119.7 ?
    C36 C37 H37 . . 119.7 ?
    P5 C38 P4 . . 114.5(2) ?
    P5 C38 H38A . . 108.6 ?
    P4 C38 H38A . . 108.6 ?
    P5 C38 H38B . . 108.6 ?
    P4 C38 H38B . . 108.6 ?
    H38A C38 H38B . . 107.6 ?
    C40 C39 C44 . . 119.8(4) ?
    C40 C39 P4 . . 119.9(3) ?
    C44 C39 P4 . . 120.1(3) ?
    C41 C40 C39 . . 119.5(4) ?
    C41 C40 H40 . . 120.3 ?
    C39 C40 H40 . . 120.3 ?
    C42 C41 C40 . . 120.6(5) ?
    C42 C41 H41 . . 119.7 ?
    C40 C41 H41 . . 119.7 ?
    C41 C42 C43 . . 120.5(5) ?
    C41 C42 H42 . . 119.8 ?
    C43 C42 H42 . . 119.8 ?
    C42 C43 C44 . . 119.6(4) ?
    C42 C43 H43 . . 120.2 ?
    C44 C43 H43 . . 120.2 ?
    C39 C44 C43 . . 120.0(4) ?
    C39 C44 H44 . . 120.0 ?
    C43 C44 H44 . . 120.0 ?
    C46 C45 C50 . . 119.2(4) ?
    C46 C45 P4 . . 120.1(3) ?
    C50 C45 P4 . . 120.5(4) ?
    C45 C46 C47 . . 119.9(5) ?
    C45 C46 H46 . . 120.0 ?
    C47 C46 H46 . . 120.0 ?
    C48 C47 C46 . . 119.9(5) ?
    C48 C47 H47 . . 120.0 ?
    C46 C47 H47 . . 120.0 ?
    C49 C48 C47 . . 120.2(5) ?
    C49 C48 H48 . . 119.9 ?
    C47 C48 H48 . . 119.9 ?
    C48 C49 C50 . . 120.7(5) ?
    C48 C49 H49 . . 119.7 ?
    C50 C49 H49 . . 119.7 ?
    C49 C50 C45 . . 120.0(5) ?
    C49 C50 H50 . . 120.0 ?
    C45 C50 H50 . . 120.0 ?
    C56 C51 C52 . . 119.1(5) ?
    C56 C51 P3 . . 123.5(4) ?
    C52 C51 P3 . . 117.4(4) ?
    C51 C52 C53 . . 120.6(6) ?
    C51 C52 H52 . . 119.7 ?
    C53 C52 H52 . . 119.7 ?
    C54 C53 C52 . . 119.9(5) ?
    C54 C53 H53 . . 120.0 ?
    C52 C53 H53 . . 120.0 ?
    C53 C54 C55 . . 120.3(5) ?
    C53 C54 H54 . . 119.8 ?
    C55 C54 H54 . . 119.8 ?
    C56 C55 C54 . . 119.7(6) ?
    C56 C55 H55 . . 120.1 ?
    C54 C55 H55 . . 120.1 ?
    C51 C56 C55 . . 120.4(5) ?
    C51 C56 H56 . . 119.8 ?
    C55 C56 H56 . . 119.8 ?
    C62 C57 C58 . . 119.2(4) ?
    C62 C57 P3 . . 120.5(3) ?
    C58 C57 P3 . . 120.2(3) ?
    C59 C58 C57 . . 120.2(4) ?
    C59 C58 H58 . . 119.9 ?
    C57 C58 H58 . . 119.9 ?
    C58 C59 C60 . . 120.2(5) ?
    C58 C59 H59 . . 119.9 ?
    C60 C59 H59 . . 119.9 ?
    C61 C60 C59 . . 120.5(4) ?
    C61 C60 H60 . . 119.7 ?
    C59 C60 H60 . . 119.7 ?
    C60 C61 C62 . . 120.1(4) ?
    C60 C61 H61 . . 120.0 ?
    C62 C61 H61 . . 120.0 ?
    C57 C62 C61 . . 119.8(4) ?
    C57 C62 H62 . . 120.1 ?
    C61 C62 H62 . . 120.1 ?
    P2 C63 P3 . . 112.0(2) ?
    P2 C63 H63A . . 109.2 ?
    P3 C63 H63A . . 109.2 ?
    P2 C63 H63B . . 109.2 ?
    P3 C63 H63B . . 109.2 ?
    H63A C63 H63B . . 107.9 ?
    C69 C64 C65 . . 118.7(4) ?
    C69 C64 P2 . . 118.9(4) ?
    C65 C64 P2 . . 122.4(4) ?
    C64 C65 C66 . . 120.7(5) ?
    C64 C65 H65 . . 119.6 ?
    C66 C65 H65 . . 119.6 ?
    C67 C66 C65 . . 120.0(5) ?
    C67 C66 H66 . . 120.0 ?
    C65 C66 H66 . . 120.0 ?
    C66 C67 C68 . . 120.3(5) ?
    C66 C67 H67 . . 119.9 ?
    C68 C67 H67 . . 119.9 ?
    C67 C68 C69 . . 119.6(5) ?
    C67 C68 H68 . . 120.2 ?
    C69 C68 H68 . . 120.2 ?
    C64 C69 C68 . . 120.7(5) ?
    C64 C69 H69 . . 119.7 ?
    C68 C69 H69 . . 119.7 ?
    C71 C70 C75 . . 119.5(4) ?
    C71 C70 P2 . . 123.7(4) ?
    C75 C70 P2 . . 116.8(3) ?
    C70 C71 C72 . . 120.0(4) ?
    C70 C71 H71 . . 120.0 ?
    C72 C71 H71 . . 120.0 ?
    C73 C72 C71 . . 120.2(4) ?
    C73 C72 H72 . . 119.9 ?
    C71 C72 H72 . . 119.9 ?
    C72 C73 C74 . . 120.2(4) ?
    C72 C73 H73 . . 119.9 ?
    C74 C73 H73 . . 119.9 ?
    C75 C74 C73 . . 119.6(5) ?
    C75 C74 H74 . . 120.2 ?
    C73 C74 H74 . . 120.2 ?
    C74 C75 C70 . . 120.4(5) ?
    C74 C75 H75 . . 119.8 ?
    C70 C75 H75 . . 119.8 ?
    C76 N1 C77 . . 121.0(5) ?
    C76 N1 C78 . . 121.9(4) ?
    C77 N1 C78 . . 117.1(4) ?
    O1 C76 N1 . . 125.7(5) ?
    O1 C76 H76 . . 117.1 ?
    N1 C76 H76 . . 117.1 ?
    N1 C77 H77A . . 109.5 ?
    N1 C77 H77B . . 109.5 ?
    H77A C77 H77B . . 109.5 ?
    N1 C77 H77C . . 109.5 ?
    H77A C77 H77C . . 109.5 ?
    H77B C77 H77C . . 109.5 ?
    N1 C78 H78A . . 109.5 ?
    N1 C78 H78B . . 109.5 ?
    H78A C78 H78B . . 109.5 ?
    N1 C78 H78C . . 109.5 ?
    H78A C78 H78C . . 109.5 ?
    H78B C78 H78C . . 109.5 ?
    C79 N2 C81 . . 125.7(5) ?
    C79 N2 C80 . . 120.2(5) ?
    C81 N2 C80 . . 114.1(5) ?
    O2 C79 N2 . . 125.1(6) ?
    O2 C79 H79 . . 117.4 ?
    N2 C79 H79 . . 117.4 ?
    N2 C80 H80A . . 109.5 ?
    N2 C80 H80B . . 109.5 ?
    H80A C80 H80B . . 109.5 ?
    N2 C80 H80C . . 109.5 ?
    H80A C80 H80C . . 109.5 ?
    H80B C80 H80C . . 109.5 ?
    N2 C81 H81A . . 109.5 ?
    N2 C81 H81B . . 109.5 ?
    H81A C81 H81B . . 109.5 ?
    N2 C81 H81C . . 109.5 ?
    H81A C81 H81C . . 109.5 ?
    H81B C81 H81C . . 109.5 ?
