# Supplementary material for: A tetra­silver(I)ditungsten(VI) cluster with sulfide and bis­(diphenyl­phosphino)methane ligands
Source: Acta Crystallogr Sect E Struct Rep Online. 2010 Sep 4;66(Pt 10):m1185–6. doi: 10.1107/S1600536810034197 (PMC2983208; doi:10.1107/S1600536810034197)
Supplement: Supplementary file 2 [file e-66-m1185-Isup2.hkl]

# 
# h,k,l, Fc-squared, Fo-squared, sigma(Fo-squared) and status flag 
# 
data_I
_shelx_title ' Y2513 in P2(1)/c' 
_shelx_refln_list_code          4 
_shelx_F_calc_maximum      969.85 
_exptl_crystal_F_000      4600.00 
_reflns_d_resolution_high  0.7704 
 
loop_ 
 _symmetry_equiv_pos_as_xyz 
 'x, y, z' 
 '-x, y+1/2, -z+1/2' 
 '-x, -y, -z' 
 'x, -y-1/2, z-1/2' 
 
_cell_length_a    22.9314 
_cell_length_b    14.0395 
_cell_length_c    27.8548 
_cell_angle_alpha  90.000 
_cell_angle_beta  107.224 
_cell_angle_gamma  90.000 
 
_shelx_F_squared_multiplier     1.000 
 
loop_ 
 _refln_index_h 
 _refln_index_k 
 _refln_index_l 
 _refln_F_squared_calc 
 _refln_F_squared_meas 
 _refln_F_squared_sigma 
 _refln_observed_status 
   4   0   0     2341.23     2920.46    219.34 o 
   5   0   0   205405.39   201588.86   5843.58 o 
   6   0   0   449935.66   486373.34   7977.96 o 
   7   0   0     3781.54     4278.49    257.51 o 
   8   0   0   940601.13  1029223.94 235403.23 o 
   9   0   0    53101.22    52457.66   1512.80 o 
  10   0   0   325188.41   328079.34   8250.02 o 
  11   0   0    83518.39    81148.68   1929.81 o 
  12   0   0    21309.09    21186.54   1106.57 o 
  13   0   0   243350.16   247131.64   6402.56 o 
  14   0   0    54516.11    57365.79   1804.42 o 
  15   0   0   141122.02   145876.69   2608.19 o 
  16   0   0    34598.21    33945.86   1400.15 o 
  17   0   0    15817.89    16668.37   2290.20 o 
  18   0   0    10432.69     9179.52   1864.43 o 
  19   0   0     7481.59     8275.90   1199.66 o 
  20   0   0     1514.28     2883.33    736.76 o 
  21   0   0   101746.63   111448.75   4434.16 o 
  22   0   0     5560.21     5165.96   1122.88 o 
  23   0   0   109223.73   121964.43   5948.09 o 
  24   0   0     2422.35     1756.27    589.67 o 
  25   0   0     1665.61     1435.28    572.26 o 
  26   0   0      853.20     1439.82    521.25 o 
  27   0   0    47447.59    46357.45  17173.99 o 
  28   0   0     2867.30     3958.59    805.16 o 
   3   1   0     2472.89     2464.97    117.08 o 
   4   1   0    92970.26    91947.24   1194.60 o 
   5   1   0    32089.34    31919.93    581.59 o 
   6   1   0    33678.12    30976.82    578.11 o 
   7   1   0    60242.96    55303.27   1006.00 o 
   8   1   0     2348.56     2603.88    153.19 o 
   9   1   0    46337.91    46805.83   1029.55 o 
  10   1   0      795.85     1215.62    127.28 o 
  11   1   0     2910.36     3306.19    241.58 o 
  12   1   0     5647.25     5743.49    420.75 o 
  13   1   0    18178.20    19488.44    930.29 o 
  14   1   0    31557.77    32242.92   1114.71 o 
  15   1   0       31.31      277.60    156.76 o 
  16   1   0     4871.37     4774.38    446.31 o 
  17   1   0     4004.89     3874.12    444.56 o 
  18   1   0      157.49      287.88     83.43 o 
  19   1   0      633.12      729.48    210.29 o 
  20   1   0    10724.15    11136.53    918.84 o 
  21   1   0    10989.11    11453.28    900.93 o 
  22   1   0    26530.26    28249.96   1596.03 o 
  23   1   0       54.87      467.65    297.10 o 
  24   1   0    14471.26    16162.80   2194.47 o 
  25   1   0     7770.55     8261.81    931.56 o 
  26   1   0     3228.40     2954.45   1132.47 o 
  27   1   0      713.44     1329.30    393.96 o 
  28   1   0    14252.27    14054.34   1101.89 o 
   1   2   0    41292.05    39430.28    530.15 o 
   2   2   0      299.30      495.32     45.86 o 
   3   2   0   521327.28   553521.88   6077.30 o 
   4   2   0      291.99      466.57     76.02 o 
   5   2   0   192695.83   194498.58   1030.58 o 
   6   2   0    63623.95    62731.00    795.54 o 
   7   2   0     2555.83     2751.11    142.21 o 
   8   2   0    88286.17    89044.06   1010.48 o 
   9   2   0    33989.05    33154.42    747.69 o 
  10   2   0    53917.43    50586.62    945.01 o 
  11   2   0    32602.91    32213.94    881.55 o 
  12   2   0     9172.64     8904.00    474.54 o 
  13   2   0     2444.73     2012.51    227.40 o 
  14   2   0    17586.33    19230.99   1145.85 o 
  15   2   0    10949.21    10967.46    784.88 o 
  16   2   0    47581.86    49310.99   1683.47 o 
  17   2   0    52045.31    52589.36   1943.12 o 
  18   2   0    67490.08    69640.91   2092.42 o 
  19   2   0    20445.05    21793.33    663.70 o 
  20   2   0    33627.57    35208.25   1678.43 o 
  21   2   0     1081.23      875.72    269.04 o 
  22   2   0      657.53      847.89    258.75 o 
  23   2   0    10192.71     8779.93    829.85 o 
  24   2   0     9216.52    10668.34    978.85 o 
  25   2   0    27611.68    28551.01   1656.40 o 
  26   2   0     2486.47     2036.92    664.39 o 
  27   2   0    21128.27    19361.39   1076.59 o 
  28   2   0      630.49      918.30    328.49 o 
   1   3   0      368.98      661.75     98.65 o 
   2   3   0    40104.20    38835.01    529.92 o 
   3   3   0    69019.73    66883.55    750.06 o 
   4   3   0    10561.66     9453.75    261.61 o 
   5   3   0     1914.55     2125.72    110.68 o 
   6   3   0    29886.34    29230.81    585.94 o 
   7   3   0    20532.13    20038.13    464.29 o 
   8   3   0    26562.02    28005.28    646.82 o 
   9   3   0      606.42      933.91    119.80 o 
  10   3   0    20303.01    19505.86    684.52 o 
  11   3   0     4125.92     2803.54    717.40 o 
  12   3   0    82265.04    81329.58   1373.59 o 
  13   3   0     1514.38     1429.58    155.45 o 
  14   3   0    44913.86    47174.16   1521.23 o 
  15   3   0      554.02      332.66    225.02 o 
  16   3   0    36249.91    34721.61   1440.91 o 
  17   3   0     6799.89     6530.49    684.16 o 
  18   3   0    41943.70    44563.37   1619.34 o 
  19   3   0    32943.58    34522.01   1090.62 o 
  20   3   0     2769.00     2575.52    362.43 o 
  21   3   0    11696.21    13544.18   1227.52 o 
  22   3   0     9674.85    11137.21    893.43 o 
  23   3   0     7610.56     9536.19    797.43 o 
  24   3   0    24480.59    25816.88   3715.11 o 
  25   3   0    21381.99    20821.63   1215.71 o 
  26   3   0    18834.96    18338.94   3099.65 o 
  27   3   0     1039.67      775.68   1048.89 o 
  28   3   0     4698.50     5365.57    773.66 o 
   0   4   0   420676.44   439403.00   3941.29 o 
   1   4   0   178692.08   178118.91   1583.19 o 
   2   4   0    22754.01    21875.13    451.91 o 
   3   4   0   155236.38   151752.19   1281.56 o 
   4   4   0     1206.24     1314.93    110.16 o 
   5   4   0     5685.66     5243.44    238.49 o 
   6   4   0     6110.84     5674.26    331.74 o 
   7   4   0     2609.31     3190.88    192.34 o 
   8   4   0    23078.34    22517.21    599.94 o 
   9   4   0     3021.55     3183.47    256.97 o 
  10   4   0    14759.38    15454.84    679.31 o 
  11   4   0    57739.19    57945.54   1236.15 o 
  12   4   0     1345.61     1240.52    141.07 o 
  13   4   0    14906.03    13426.60    957.79 o 
  14   4   0      203.54      223.63     70.53 o 
  15   4   0     2605.36     2231.43    225.68 o 
  16   4   0     1740.59     1402.42    187.72 o 
  17   4   0     7034.67     6066.91    770.99 o 
  18   4   0    11178.95    11833.43    738.01 o 
  19   4   0    15762.22    15685.72    850.59 o 
  20   4   0    14240.41    13682.05    779.77 o 
  21   4   0     4636.72     5658.91    794.88 o 
  22   4   0    19514.29    19728.67   1426.08 o 
  23   4   0     3048.81     2920.30    591.53 o 
  24   4   0    38548.29    43403.23   1868.69 o 
  25   4   0     5776.33     6011.58    950.76 o 
  26   4   0     4444.39     3569.81    549.74 o 
  27   4   0      274.26      633.58    288.99 o 
   1   5   0   454508.28   467063.38   3510.45 o 
   2   5   0    25944.74    23629.78    558.78 o 
   3   5   0    22610.95    20302.53    508.84 o 
   4   5   0    86783.41    84361.87   1143.80 o 
   5   5   0   109100.89   107338.35   1180.99 o 
   6   5   0   146247.88   140769.52   1595.67 o 
   7   5   0   120292.02   110618.94   1561.55 o 
   8   5   0   113920.97   112237.65   1596.10 o 
   9   5   0   128535.45   125439.80   1651.93 o 
  10   5   0      114.42      311.51     74.61 o 
  11   5   0    19026.70    19493.08    979.78 o 
  12   5   0   100217.05   102299.37   1689.91 o 
  13   5   0    58199.24    57962.26   1330.90 o 
  14   5   0   118349.26   116674.92   1590.57 o 
  15   5   0    76782.21    77157.55   1574.41 o 
  16   5   0    35831.88    37276.91    903.95 o 
  17   5   0    46292.79    47879.84   1420.12 o 
  18   5   0      709.63     1163.67    230.62 o 
  19   5   0      247.04      473.19    145.93 o 
  20   5   0    18818.83    18637.55    781.67 o 
  21   5   0      634.34      751.63    515.46 o 
  22   5   0    37719.71    38711.77   1927.40 o 
  23   5   0     5586.88     5360.25    647.06 o 
  24   5   0    26256.92    27058.73   2578.11 o 
  25   5   0     2353.61     1917.26    677.70 o 
  26   5   0     6196.02     6176.47    876.61 o 
  27   5   0       82.83      386.33    201.34 o 
   0   6   0   173590.17   170471.94   2320.54 o 
   1   6   0      302.45      477.73    105.07 o 
   2   6   0    60800.10    59743.68    966.14 o 
   3   6   0       59.68      356.32    108.58 o 
   4   6   0    97833.30    96306.08   1106.09 o 
   5   6   0     5788.85     4216.02    285.37 o 
   6   6   0   164996.88   157765.80   2441.65 o 
   7   6   0   135733.73   133482.94   2043.68 o 
   8   6   0    67221.95    68292.97   1160.67 o 
   9   6   0    25004.03    24299.04    946.84 o 
  10   6   0     3994.11     4132.59    331.44 o 
  11   6   0     8802.42     8343.48    590.67 o 
  12   6   0    67233.30    67501.64   1397.46 o 
  13   6   0    17427.94    16937.11    851.35 o 
  14   6   0    55405.78    56403.22   1380.12 o 
  15   6   0    58610.57    56764.80   1356.38 o 
  16   6   0    42935.75    43362.19   1317.89 o 
  17   6   0    22820.24    21864.89    604.08 o 
  18   6   0     9558.71    10013.42    950.66 o 
  19   6   0     3108.80     3262.78    756.48 o 
  20   6   0    24404.30    24748.68   1210.45 o 
  21   6   0    65430.10    70978.45   4294.02 o 
  22   6   0    13615.25    13861.15   1047.60 o 
  23   6   0    54886.50    56618.49   3532.95 o 
  24   6   0     4850.04     4247.96    764.91 o 
  25   6   0     3862.41     4109.92    893.27 o 
  26   6   0      257.20      606.58    244.56 o 
   1   7   0     1239.99     1595.29    170.27 o 
   2   7   0    32408.78    29287.16    820.13 o 
   3   7   0      199.31      339.55     75.38 o 
   4   7   0   121637.51   117588.02   2706.22 o 
   5   7   0    85735.13    85331.49   1522.32 o 
   6   7   0    51702.14    52663.07   1035.27 o 
   7   7   0     5728.50     5149.70    422.12 o 
   8   7   0    12803.26    13297.71   1103.28 o 
   9   7   0    98859.63    98932.92   1765.57 o 
  10   7   0    57191.49    57890.48   1374.00 o 
  11   7   0    86366.54    87130.35   1416.33 o 
  12   7   0    38341.43    36747.86   1202.12 o 
  13   7   0     6523.99     6300.04    560.95 o 
  14   7   0     2917.78     2188.77    401.44 o 
  15   7   0    24182.04    25126.04   1021.09 o 
  16   7   0   104089.68   112002.59   2121.72 o 
  17   7   0    60719.28    62238.51   1620.77 o 
  18   7   0    57654.87    58041.15   1651.34 o 
  19   7   0    44724.17    50418.81   1534.86 o 
  20   7   0     7266.38     7714.03    758.05 o 
  21   7   0     4421.78     4003.42    526.93 o 
  22   7   0    10652.36    10869.73    699.89 o 
  23   7   0     2800.36     2591.64    523.60 o 
  24   7   0    31248.43    31960.99   2294.67 o 
  25   7   0     7083.09     6020.30    900.02 o 
  26   7   0    17014.14    16127.31   1449.29 o 
   0   8   0     4425.01     3786.01    393.35 o 
   1   8   0     2395.63     2473.72    265.66 o 
   2   8   0    44930.64    44557.96   1172.92 o 
   3   8   0    43320.02    41879.98   1123.61 o 
   4   8   0     3937.77     4171.35    358.85 o 
   5   8   0    19306.60    19647.72    858.42 o 
   6   8   0     6667.36     6459.81    559.55 o 
   7   8   0     5979.04     6199.46    627.10 o 
   8   8   0    13642.58    14857.49    987.72 o 
   9   8   0    15029.54    15957.26   1016.44 o 
  10   8   0      577.00      597.04    139.27 o 
  11   8   0     1848.14     2251.09    296.47 o 
  12   8   0     3576.92     3636.00    442.37 o 
  13   8   0     1497.03     1349.41    258.96 o 
  14   8   0     8896.64     9201.24    878.54 o 
  15   8   0    23616.17    23083.88    768.41 o 
  16   8   0     9833.47    10864.64    587.55 o 
  17   8   0    23719.28    24367.18   1138.63 o 
  18   8   0    14795.11    15301.20    951.27 o 
  19   8   0       29.19      454.83    144.11 o 
  20   8   0     3381.73     3787.86    495.11 o 
  21   8   0     7794.79     6940.12    630.98 o 
  22   8   0     3333.99     3135.42    541.03 o 
  23   8   0    15709.87    16158.87   1046.55 o 
  24   8   0     3917.75     2666.03    529.60 o 
  25   8   0     8324.01     8725.83   1481.12 o 
   1   9   0    62508.41    62474.40   1595.96 o 
   2   9   0     2002.12     2135.00    234.90 o 
   3   9   0    12510.16    13131.12    945.31 o 
   4   9   0     8459.93     7945.46    795.05 o 
   5   9   0     9555.14     9418.81    728.43 o 
   6   9   0     1580.41     1591.05    204.41 o 
   7   9   0    58207.06    59702.00   1534.46 o 
   8   9   0     4624.58     5512.02    480.71 o 
   9   9   0    36941.07    38407.88   1437.52 o 
  10   9   0    12101.22    11869.24    774.40 o 
  11   9   0    10290.21    10297.37    714.18 o 
  12   9   0    19539.17    19082.66   1008.83 o 
  13   9   0     2277.10     2111.41    257.31 o 
  14   9   0     4537.34     4592.04    396.38 o 
  15   9   0     4418.85     4680.10    411.52 o 
  16   9   0    14809.07    15801.87    679.16 o 
  17   9   0      133.05      430.92    151.87 o 
  18   9   0    24671.77    27051.44   1495.38 o 
  19   9   0     2902.32     3189.04    457.16 o 
  20   9   0    13533.45    13541.71    933.00 o 
  21   9   0     5386.48     5362.86    585.80 o 
  22   9   0     9733.82     9955.33   1158.51 o 
  23   9   0      500.84      872.17    235.51 o 
  24   9   0       45.48      242.97    197.26 o 
   0  10   0    12092.85    12722.45   1275.25 o 
   1  10   0     4306.52     4332.38    463.22 o 
   2  10   0     1571.19     1382.40    332.92 o 
   3  10   0    28324.64    28039.60   1229.13 o 
   4  10   0    12476.20    13272.50    937.51 o 
   5  10   0    56413.84    58201.63   1589.89 o 
   6  10   0    34566.61    33980.75   1218.16 o 
   7  10   0    96048.02    98293.45   2053.59 o 
   8  10   0    21553.16    20996.67   1237.75 o 
   9  10   0    76878.10    80411.97   2059.19 o 
  10  10   0    32103.52    33891.38   1366.09 o 
  11  10   0      559.67      686.28    144.77 o 
  12  10   0     1517.66     1841.55    248.25 o 
  13  10   0     4375.53     4780.13    411.09 o 
  14  10   0     5946.96     5877.87    497.67 o 
  15  10   0    14105.32    13289.13    905.70 o 
  16  10   0    31777.50    32676.60   1786.30 o 
  17  10   0    14698.14    16363.79    650.42 o 
  18  10   0    20570.28    21658.11   1165.27 o 
  19  10   0      739.85      913.52    232.13 o 
  20  10   0     9185.73     8901.33    708.62 o 
  21  10   0     6268.49     6061.02    687.41 o 
  22  10   0     2939.19     3453.56    583.18 o 
  23  10   0     5324.51     5226.88    881.77 o 
   1  11   0    33070.87    35564.65   1470.93 o 
   2  11   0     1366.97     1533.52    249.59 o 
   3  11   0     2636.29     2568.86    325.43 o 
   4  11   0      616.25      805.55    171.92 o 
   5  11   0    82306.97    83061.64   2163.01 o 
   6  11   0     4938.66     5599.75    692.56 o 
   7  11   0    87793.71    92565.04   2353.59 o 
   8  11   0    14349.68    15789.64    805.66 o 
   9  11   0    29313.65    32015.90   1650.38 o 
  10  11   0      231.20      442.02    137.43 o 
  11  11   0     1528.11     2277.85    300.54 o 
  12  11   0     2226.60     2208.24    457.00 o 
  13  11   0    46870.33    47061.02   1486.88 o 
  14  11   0      557.36      689.15    152.57 o 
  15  11   0    76718.52    79537.84   1830.13 o 
  16  11   0     3569.01     3364.96    406.20 o 
  17  11   0    11417.88    11311.37    807.59 o 
  18  11   0     4641.01     4229.46    536.85 o 
  19  11   0      377.71      699.42    185.22 o 
  20  11   0    12574.48    11081.25    939.04 o 
  21  11   0     2976.40     2802.00    462.18 o 
  22  11   0    13809.41    11358.03   1204.00 o 
   0  12   0     1298.50     1688.70    399.55 o 
   1  12   0     2245.29     2389.11    367.76 o 
   2  12   0       94.41      533.84    120.81 o 
   3  12   0    62234.02    62400.04   1856.10 o 
   4  12   0    11857.73    13487.46    799.91 o 
   5  12   0    25709.06    26454.74   1301.54 o 
   6  12   0    26592.88    26883.63   1042.68 o 
   7  12   0     7505.67     7507.97    543.38 o 
   8  12   0    20594.67    22204.71    639.57 o 
   9  12   0    35242.73    37405.38   1304.46 o 
  10  12   0     1253.55     1491.14    245.05 o 
  11  12   0    30924.70    31137.77   1272.23 o 
  12  12   0     3606.39     3974.59    393.01 o 
  13  12   0     7638.76     7141.69    575.32 o 
  14  12   0     1447.29     1316.61    341.26 o 
  15  12   0      302.30      488.52    125.01 o 
  16  12   0       28.11      586.58    205.63 o 
  17  12   0     3076.10     2891.54    464.57 o 
  18  12   0      316.51      702.90    203.61 o 
  19  12   0      355.68      439.64    246.41 o 
  20  12   0       53.65      232.89    158.20 o 
  21  12   0     2671.83     3032.32    567.20 o 
   1  13   0     3201.81     3765.92    380.28 o 
   2  13   0    13090.25    12929.74    863.43 o 
   3  13   0      940.23     1347.89    251.28 o 
   4  13   0    11799.32    11608.43    656.75 o 
   5  13   0    20847.01    20761.87    854.80 o 
   6  13   0     2459.67     2185.91    314.03 o 
   7  13   0    31266.79    36647.76   1436.43 o 
   8  13   0    39248.96    38081.55   1316.05 o 
   9  13   0      928.44      919.13    190.96 o 
  10  13   0    76522.57    84873.36   1988.87 o 
  11  13   0     2729.81     2552.32    345.54 o 
  12  13   0    26652.87    28855.06   1293.77 o 
  13  13   0      197.00      665.11    159.75 o 
  14  13   0      258.94      755.41    181.76 o 
  15  13   0     3319.25     3239.17    490.80 o 
  16  13   0    13038.76    12452.54   1138.21 o 
  17  13   0      235.33      732.19    195.72 o 
  18  13   0    26269.18    23841.94   1819.47 o 
  19  13   0     2644.33     1557.00    411.55 o 
   0  14   0    26042.01    27755.04   1806.05 o 
   1  14   0     2735.75     2984.94    356.75 o 
   2  14   0      444.75      783.44    170.59 o 
   3  14   0     6220.30     6195.66    532.25 o 
   4  14   0    32302.19    33439.52   1590.21 o 
   5  14   0     4624.67     5100.90    470.60 o 
   6  14   0    42230.47    46091.77   1686.68 o 
   7  14   0     5065.57     4907.52    832.00 o 
   8  14   0    13066.24    13476.00    691.62 o 
   9  14   0     4621.06     5045.16    477.00 o 
  10  14   0     7174.06     7432.91    552.13 o 
  11  14   0       97.52      606.82    152.29 o 
  12  14   0    44787.71    44079.46   1915.78 o 
  13  14   0     1379.08     1308.22    518.40 o 
  14  14   0    30704.99    28951.51   1470.94 o 
  15  14   0     1800.95     1320.10    403.71 o 
  16  14   0     4700.79     3979.97    662.68 o 
  17  14   0       23.69      -80.13    220.38 o 
  18  14   0      201.02      477.24    154.35 o 
   1  15   0     1508.43     1287.90    281.34 o 
   2  15   0      702.94      648.76    235.41 o 
   3  15   0     2693.94     2661.85    380.73 o 
   4  15   0     6416.30     6677.70    662.34 o 
   5  15   0     4561.04     4276.32    461.21 o 
   6  15   0     9860.81     9964.75    707.49 o 
   7  15   0      306.11      589.89    244.83 o 
   8  15   0     7631.47     7778.59    590.72 o 
   9  15   0      401.77      594.79    177.97 o 
  10  15   0       19.57      397.13    133.27 o 
  11  15   0    11732.23    12674.07    963.19 o 
  12  15   0     2566.48     1997.59    478.21 o 
  13  15   0    21874.30    19764.07   1456.53 o 
  14  15   0     6746.69     5620.20    679.85 o 
  15  15   0     6502.78     6070.52    780.62 o 
  16  15   0     1019.56      245.46    315.07 o 
   0  16   0    21660.92    22386.60   1472.23 o 
   1  16   0     4148.81     3894.02    468.92 o 
   2  16   0    18717.52    18394.17   1031.38 o 
   3  16   0     1083.18     1819.42    281.16 o 
   4  16   0       37.92      582.42    157.95 o 
   5  16   0      264.48      413.32    136.95 o 
   6  16   0     9243.07     9096.55    710.42 o 
   7  16   0     1612.71     1417.27    387.57 o 
   8  16   0    12422.94    11807.94   1153.17 o 
   9  16   0     4923.33     3931.13    526.09 o 
  10  16   0     7934.12     6365.61   1081.63 o 
  11  16   0    21023.04    20164.81    989.14 o 
  12  16   0      845.78     1039.20    268.58 o 
  13  16   0     8805.65     7508.80    833.71 o 
   1  17   0     3722.95     3521.56    513.98 o 
   2  17   0      638.58      675.25    174.19 o 
   3  17   0      399.92      592.98    193.98 o 
   4  17   0      204.12      474.33    157.80 o 
   5  17   0     2417.63     2187.71    484.65 o 
   6  17   0     6936.96     6886.08    916.45 o 
   7  17   0    11851.05    11012.13    871.66 o 
   8  17   0     8436.41     8309.47    843.03 o 
   9  17   0     2628.77     3148.82    730.44 o 
  10  17   0       16.99      398.50    154.26 o 
   0  18   0       91.05      662.54    283.78 o 
   1  18   0     1701.54     2692.13    683.46 o 
   2  18   0       94.58      785.08    516.01 o 
   3  18   0     1940.68     1993.87    491.17 o 
   4  18   0     1461.04     1183.06    290.63 o 
 -28   1   1     2040.55     2356.13    565.02 o 
 -27   1   1    32628.31    37260.80   2703.16 o 
 -26   1   1     1666.41     2098.86    502.08 o 
 -25   1   1     6126.37     6473.02    738.96 o 
 -24   1   1     2467.75     2549.92    542.14 o 
 -23   1   1    12662.71    13604.67   1300.68 o 
 -22   1   1     6524.35     6814.54    857.75 o 
 -21   1   1    31949.23    35748.21   1811.73 o 
 -20   1   1     8121.72     9753.11    838.63 o 
 -19   1   1     4471.79     4880.30    448.95 o 
 -18   1   1    11235.24    10862.17    741.08 o 
 -17   1   1     1571.15     1628.82    281.91 o 
 -16   1   1    10026.74     9930.58    659.51 o 
 -15   1   1    16376.76    16363.53    775.29 o 
 -14   1   1    24466.68    24483.10    900.87 o 
 -13   1   1    46867.80    45477.69   1299.95 o 
 -12   1   1     1293.06     1688.55    173.53 o 
 -11   1   1    15581.23    14248.37    606.80 o 
 -10   1   1    73152.52    72525.73   1050.78 o 
  -9   1   1     3865.28     3470.65    210.35 o 
  -8   1   1   131497.41   125831.74   1603.08 o 
  -7   1   1     3479.38     3611.34    517.55 o 
  -6   1   1    95974.07    90079.75   1249.70 o 
  -5   1   1    40653.67    37419.53    544.05 o 
  -4   1   1     4935.83     4625.30    175.38 o 
  -3   1   1    66505.35    67202.20    746.08 o 
   3   1   1    15059.10    13662.38    309.09 o 
   4   1   1    75082.21    72479.38    804.09 o 
   5   1   1     8975.83     9147.33    311.58 o 
   6   1   1    14227.82    12473.28    378.66 o 
   7   1   1    19726.64    19116.49    573.34 o 
   8   1   1   343497.88   341697.84   6422.19 o 
   9   1   1    52820.36    52919.52   1015.20 o 
  10   1   1   311508.50   312334.28   4845.46 o 
  11   1   1       61.33      122.74    276.30 o 
  12   1   1    37124.58    38848.53   1040.33 o 
  13   1   1    88721.60    89382.16   1708.78 o 
  14   1   1    26234.25    24867.29   1236.53 o 
  15   1   1    87302.04    87598.19   1961.29 o 
  16   1   1    74554.02    72866.36   2194.70 o 
  17   1   1     4741.49     4332.38    465.05 o 
  18   1   1    93395.98   102828.77   2103.17 o 
  19   1   1     7554.93     8392.10    870.28 o 
  20   1   1    43837.91    48740.86   2118.91 o 
  21   1   1    16898.88    15332.95    905.33 o 
  22   1   1      593.05     1040.51    339.97 o 
  23   1   1    20489.54    21767.06   1950.26 o 
  24   1   1     6686.37     7729.90    964.75 o 
  25   1   1      844.73      649.78    285.20 o 
  26   1   1     6353.72     7021.95    911.38 o 
  27   1   1    15775.89    13569.28   1733.95 o 
  28   1   1    10071.83    10578.21   1040.65 o 
 -28   2   1    24263.16    26094.32   1623.24 o 
 -27   2   1      523.78      306.86    224.06 o 
 -26   2   1     3784.02     3737.16   1017.82 o 
 -25   2   1    26857.45    27311.47   2044.70 o 
 -24   2   1     3238.67     2994.43    554.55 o 
 -23   2   1    27075.59    29426.83   4002.95 o 
 -22   2   1    31412.44    31763.42   2033.43 o 
 -21   2   1    15057.58    15870.03   1565.12 o 
 -20   2   1    29951.68    31582.44   1596.85 o 
 -19   2   1      669.50      735.69    196.34 o 
 -18   2   1      294.51      267.54    151.97 o 
 -17   2   1      386.27      484.66    201.99 o 
 -16   2   1    22614.30    22543.79   1063.59 o 
 -15   2   1     2069.74     1933.59    166.85 o 
 -14   2   1      406.83      575.97     85.30 o 
 -13   2   1     7077.55     6744.23    436.04 o 
 -12   2   1    32744.41    30779.81    835.73 o 
 -11   2   1    11243.93    11282.94    572.21 o 
 -10   2   1    68998.48    64797.09   1531.98 o 
  -9   2   1    12876.41    10511.90    469.13 o 
  -8   2   1     2996.08     2545.85    136.06 o 
  -7   2   1    25815.11    24518.65    515.60 o 
  -6   2   1     6247.79     5931.31    245.98 o 
  -5   2   1      360.64      729.29     85.37 o 
  -4   2   1     4195.86     3975.21    206.19 o 
  -3   2   1     1023.49     1400.09    101.73 o 
  -2   2   1   233636.73   246454.83   2433.20 o 
  -1   2   1     3958.34     4350.93    193.16 o 
   0   2   1     2988.08     2659.45    152.94 o 
   1   2   1    22331.66    21508.13    410.67 o 
   2   2   1   100538.43    97029.16    788.47 o 
   3   2   1      871.43      939.75     79.76 o 
   4   2   1   336261.50   341936.84   2548.92 o 
   5   2   1    13514.22    15424.14    406.92 o 
   6   2   1     8557.41     8885.29    278.43 o 
   7   2   1     6504.39     6291.34    214.80 o 
   8   2   1      440.45      585.07     74.37 o 
   9   2   1    29156.80    29179.08    724.31 o 
  10   2   1   201174.41   202854.72   3384.17 o 
  11   2   1    24293.09    21879.47   1119.08 o 
  12   2   1   143134.41   146206.97   2476.96 o 
  13   2   1    44430.88    41364.45   1657.63 o 
  14   2   1     9029.21     8920.84    698.68 o 
  15   2   1    16276.83    16468.99   1088.33 o 
  16   2   1      747.44      714.85    161.06 o 
  17   2   1     2472.83     2261.11    281.60 o 
  18   2   1     4213.15     4092.95    528.43 o 
  19   2   1     9001.40     9307.14    543.31 o 
  20   2   1     2801.67     2724.76    416.15 o 
  21   2   1      592.98     1192.73    502.71 o 
  22   2   1     3139.76     3222.19    550.74 o 
  23   2   1     4541.50     5826.93    664.51 o 
  24   2   1     4704.45     4228.37    675.51 o 
  25   2   1    25238.51    25189.96   1461.32 o 
  26   2   1    15349.04    15141.12    966.13 o 
  27   2   1     5887.99     5164.68    782.15 o 
 -28   3   1    15811.89    14783.57   1282.95 o 
 -27   3   1      216.84     1250.58    403.71 o 
 -26   3   1    10086.58     8014.32    971.96 o 
 -25   3   1     8927.29     8960.13    927.25 o 
 -24   3   1    43780.24    49961.33   2178.46 o 
 -23   3   1    31706.35    35353.20   2068.18 o 
 -22   3   1    47471.11    52491.51   1850.98 o 
 -21   3   1    19872.07    19649.50   1340.77 o 
 -20   3   1     4001.67     4451.08    428.42 o 
 -19   3   1    13677.33    14670.41    750.25 o 
 -18   3   1     8495.24     7194.36    851.33 o 
 -17   3   1   122028.31   129893.17   2257.16 o 
 -16   3   1      590.62      706.18    108.18 o 
 -15   3   1   111520.70   113850.90   1683.64 o 
 -14   3   1     3025.13     3247.62    265.15 o 
 -13   3   1     1416.99     1605.43    179.66 o 
 -12   3   1      893.10      882.56    117.77 o 
 -11   3   1   283995.09   297659.69   2873.39 o 
 -10   3   1      525.28      539.26     77.32 o 
  -9   3   1   267126.31   264724.66   2225.97 o 
  -8   3   1     2232.64     2255.50    143.03 o 
  -7   3   1    75113.36    71570.50    807.89 o 
  -6   3   1    11771.58    11378.53    304.51 o 
  -5   3   1      738.87      824.64     81.14 o 
  -4   3   1     7433.01     7697.34    264.03 o 
  -3   3   1   339360.59   344044.25   2071.53 o 
  -2   3   1     9680.70     9280.20    272.33 o 
  -1   3   1   299112.81   315728.06   1834.48 o 
   0   3   1    37728.51    36521.89    530.94 o 
   1   3   1     2788.41     3077.31    151.99 o 
   2   3   1     2993.51     3825.46    186.89 o 
   3   3   1     7782.50     8101.18    260.50 o 
   4   3   1     2725.64     3004.48    166.71 o 
   5   3   1    50234.26    47867.97    652.10 o 
   6   3   1    49975.45    47528.96    665.30 o 
   7   3   1    16018.36    15709.40    514.01 o 
   8   3   1    62157.52    60152.17    821.62 o 
   9   3   1      553.81      608.58     75.61 o 
  10   3   1     1884.36     1803.87    167.71 o 
  11   3   1    62981.63    58804.61    986.57 o 
  12   3   1   172742.36   179532.36   2109.20 o 
  13   3   1    25555.98    23946.81   1088.06 o 
  14   3   1    73256.95    69815.69   1788.08 o 
  15   3   1      214.61      489.74    135.76 o 
  16   3   1     1137.84     1192.77    230.07 o 
  17   3   1     6722.19     5590.91    655.05 o 
  18   3   1     5771.64     5238.72    462.16 o 
  19   3   1     3668.44     3375.81    315.85 o 
  20   3   1    12982.20    14481.09    956.06 o 
  21   3   1     4897.37     5859.34   1111.82 o 
  22   3   1        5.42      935.47    317.28 o 
  23   3   1      520.99      886.45    273.90 o 
  24   3   1    36127.51    40047.02   2499.65 o 
  25   3   1     3397.41     3956.92    729.65 o 
  26   3   1    26230.07    27772.41   2262.25 o 
  27   3   1       84.79     1068.94    332.08 o 
 -27   4   1     1740.99     1471.18    616.27 o 
 -26   4   1     2524.72     2746.10    943.00 o 
 -25   4   1     1326.06      890.91    302.34 o 
 -24   4   1      645.82     1233.98    376.03 o 
 -23   4   1      153.72     1005.02    279.93 o 
 -22   4   1    14361.04    14508.25   1128.14 o 
 -21   4   1     1927.32     2189.64    764.58 o 
 -20   4   1    18949.80    20148.95   1245.89 o 
 -19   4   1     2971.36     3115.58    353.47 o 
 -18   4   1     9100.17     7618.79    809.88 o 
 -17   4   1    10159.25     9490.81    633.38 o 
 -16   4   1    66017.85    66493.35   1222.20 o 
 -15   4   1   153007.09   154403.28   4650.55 o 
 -14   4   1   111259.27   115040.67   1308.91 o 
 -13   4   1    70001.75    69580.00   1306.75 o 
 -12   4   1     1319.23     1174.36    143.90 o 
 -11   4   1     1530.06     1605.10    170.36 o 
 -10   4   1    67451.55    67270.83   1097.89 o 
  -9   4   1    90191.45    89646.73   1342.97 o 
  -8   4   1   192220.78   188978.75   1885.34 o 
  -7   4   1   159593.91   158106.94   1313.20 o 
  -6   4   1   197063.00   193636.42   1504.83 o 
  -5   4   1    93629.98    87958.79    950.19 o 
  -4   4   1    51845.06    47564.77    714.58 o 
  -3   4   1    85195.55    80777.60    907.55 o 
  -2   4   1   101273.78    99704.88    799.56 o 
  -1   4   1    64508.25    62963.48    902.50 o 
   0   4   1    26271.76    25495.53    521.27 o 
   1   4   1   115624.88   109840.66   1033.98 o 
   2   4   1    49029.12    45759.38    624.74 o 
   3   4   1   126815.19   121544.85   1032.19 o 
   4   4   1   166545.09   168662.33   1206.94 o 
   5   4   1      976.96      815.55     96.72 o 
   6   4   1   165921.41   162613.36   1258.63 o 
   7   4   1   226001.33   227422.16   2342.13 o 
   8   4   1    90202.36    82813.85   1166.70 o 
   9   4   1   138928.48   139545.34   1924.91 o 
  10   4   1     5164.12     5046.28    350.48 o 
  11   4   1      375.01      336.90     75.59 o 
  12   4   1    68483.50    66861.99   1502.61 o 
  13   4   1    73980.10    71941.82   2367.25 o 
  14   4   1   110065.70   112826.37   1863.95 o 
  15   4   1   100088.66   100559.49   3464.08 o 
  16   4   1    47015.26    47503.88   2260.89 o 
  17   4   1    32191.61    33194.32   2105.40 o 
  18   4   1     3837.01     4342.27    425.45 o 
  19   4   1     2086.78     2668.09    507.36 o 
  20   4   1    18979.35    18250.02   1187.81 o 
  21   4   1     2697.78     2494.97    481.23 o 
  22   4   1    49325.21    52207.35   2167.33 o 
  23   4   1     3077.68     3607.35    689.33 o 
  24   4   1    28383.86    28734.59   1589.93 o 
  25   4   1      840.07      967.03    319.45 o 
  26   4   1      129.47      544.08    217.39 o 
  27   4   1     2044.24     1427.73    481.64 o 
 -27   5   1    14931.86    13231.54   1060.84 o 
 -26   5   1     5832.45     4662.00    558.09 o 
 -25   5   1    18855.50    20440.41   1529.50 o 
 -24   5   1      185.27     1167.86    371.52 o 
 -23   5   1        5.15      467.96    690.33 o 
 -22   5   1    17533.69    15102.42   1568.85 o 
 -21   5   1     8798.10     9250.33   1329.50 o 
 -20   5   1    16487.10    16822.19    599.73 o 
 -19   5   1    14042.24    15429.82    832.02 o 
 -18   5   1    14512.63    13659.71    589.21 o 
 -17   5   1     2966.09     3236.00    421.20 o 
 -16   5   1    41643.01    42111.84   1316.29 o 
 -15   5   1       64.52      138.94     67.99 o 
 -14   5   1   135332.83   137614.05   1830.67 o 
 -13   5   1      942.26      988.22    150.87 o 
 -12   5   1    85412.25    85543.02   1368.08 o 
 -11   5   1    10440.85    10076.36    702.13 o 
 -10   5   1     3767.30     3796.11    302.48 o 
  -9   5   1    56811.03    54256.39   1030.55 o 
  -8   5   1    80415.84    76590.13   1228.08 o 
  -7   5   1    69147.78    65839.91    967.98 o 
  -6   5   1   130122.32   122816.96   1310.13 o 
  -5   5   1    26757.55    26200.78    614.50 o 
  -4   5   1   167516.17   167858.00   1460.81 o 
  -3   5   1     5548.33     4975.32    208.34 o 
  -2   5   1    75180.98    72353.08    883.76 o 
  -1   5   1     1004.81      739.51    157.76 o 
   0   5   1    23202.40    21664.39    485.53 o 
   1   5   1    98334.78   100058.73    980.79 o 
   2   5   1    18415.78    17301.14    445.12 o 
   3   5   1    59314.96    56059.04    828.29 o 
   4   5   1     1822.18     1627.05    115.90 o 
   5   5   1    76941.56    73376.41   1032.53 o 
   6   5   1    60832.70    58096.19    840.65 o 
   7   5   1    65293.95    59597.85   1210.41 o 
   8   5   1    17854.83    18206.65    723.53 o 
   9   5   1    88584.53    87946.00   1324.35 o 
  10   5   1     3867.33     4237.66    320.70 o 
  11   5   1     1580.05     2159.16    232.84 o 
  12   5   1     4970.58     5204.07    441.93 o 
  13   5   1    18977.06    18060.49    978.27 o 
  14   5   1   104338.70   102332.82   1813.40 o 
  15   5   1    15651.63    15160.59    638.20 o 
  16   5   1    59339.16    58768.23   1511.82 o 
  17   5   1    11355.31    11129.42    745.93 o 
  18   5   1     1751.79     1939.09    425.14 o 
  19   5   1    13767.86    16090.17   1605.54 o 
  20   5   1    10571.66    10107.68   1352.10 o 
  21   5   1    33820.69    33980.61   1433.80 o 
  22   5   1    21603.36    25971.35   2245.99 o 
  23   5   1     4969.34     4520.81    671.10 o 
  24   5   1     5740.48     5792.39    755.54 o 
  25   5   1      793.98      840.14    276.37 o 
  26   5   1      582.98      557.84    202.88 o 
  27   5   1    15910.54    15228.78   1305.58 o 
 -27   6   1      106.38      697.29    260.03 o 
 -26   6   1      557.94      606.46    600.01 o 
 -25   6   1     5829.45     5631.21   1092.13 o 
 -24   6   1      137.11      721.12    211.90 o 
 -23   6   1     7586.69     8111.95    831.54 o 
 -22   6   1       93.01      960.74    698.44 o 
 -21   6   1     3178.44     2409.18    498.24 o 
 -20   6   1     1481.72     2025.44    541.59 o 
 -19   6   1     2291.92     2324.64    359.73 o 
 -18   6   1     4436.95     4728.60    421.00 o 
 -17   6   1     5759.09     4888.08    415.24 o 
 -16   6   1      220.72      323.75    305.09 o 
 -15   6   1    15598.40    15630.05    765.82 o 
 -14   6   1    19175.28    18785.50    961.30 o 
 -13   6   1    10693.38    10255.87    664.85 o 
 -12   6   1    73881.85    74265.23   1447.97 o 
 -11   6   1    18537.93    18492.66   1201.04 o 
 -10   6   1    87682.20    86631.48   1805.74 o 
  -9   6   1    42471.27    42319.38   1163.06 o 
  -8   6   1    33189.11    32035.72   1121.79 o 
  -7   6   1      387.82      755.55    116.96 o 
  -6   6   1      352.27      457.45     84.99 o 
  -5   6   1      375.90      608.34     87.59 o 
  -4   6   1    34586.01    33296.80    873.26 o 
  -3   6   1    12685.70    11466.21    478.06 o 
  -2   6   1    16995.87    15113.83    517.95 o 
  -1   6   1   227451.84   224140.00   1967.96 o 
   0   6   1    17109.74    15138.77    514.32 o 
   1   6   1   174951.31   169701.77   1989.77 o 
   2   6   1     2420.78     2314.48    155.04 o 
   3   6   1   133067.69   131759.14   1496.63 o 
   4   6   1    47477.26    44862.07    738.37 o 
   5   6   1    43096.59    42643.53    882.68 o 
   6   6   1    25510.29    22931.45    803.20 o 
   7   6   1     6328.64     6626.16    405.57 o 
   8   6   1      166.98      379.77     70.71 o 
   9   6   1   107002.18   106831.73   1532.59 o 
  10   6   1    16236.52    14841.20    717.33 o 
  11   6   1    73520.17    72189.89   1487.70 o 
  12   6   1    86508.07    86567.75   1390.62 o 
  13   6   1    17752.74    17100.02    912.66 o 
  14   6   1    92278.11    94756.28   1821.84 o 
  15   6   1     1585.33     1286.59    245.87 o 
  16   6   1     9283.32     9347.52    721.26 o 
  17   6   1     3767.21     3346.94    453.72 o 
  18   6   1     9354.03     8022.05    634.40 o 
  19   6   1    39392.20    38637.75   1572.03 o 
  20   6   1     9604.60     9764.25    632.92 o 
  21   6   1     3382.07     3559.66    695.64 o 
  22   6   1    19632.94    19351.25   1425.08 o 
  23   6   1     3849.03     4122.18    630.28 o 
  24   6   1    18316.39    18121.83   1250.33 o 
  25   6   1    13434.26    12199.92   1045.31 o 
  26   6   1      743.19     1218.15    394.62 o 
 -26   7   1      386.83      764.24    284.83 o 
 -25   7   1     2025.95     1823.14    440.79 o 
 -24   7   1    10707.78    11040.81   1123.32 o 
 -23   7   1     6377.76     6203.75    775.12 o 
 -22   7   1    10564.27    10152.55    991.12 o 
 -21   7   1      641.29      779.02    196.99 o 
 -20   7   1    13264.42    13111.98    859.50 o 
 -19   7   1      598.40     1259.07    263.27 o 
 -18   7   1     8317.19     7508.43    584.69 o 
 -17   7   1    11604.95    11987.10    877.85 o 
 -16   7   1     1148.65     1499.88    212.43 o 
 -15   7   1    33785.20    36136.76   1410.87 o 
 -14   7   1    33123.59    34070.71   1166.64 o 
 -13   7   1     2322.91     2740.25    288.53 o 
 -12   7   1     9527.50     9113.56    782.19 o 
 -11   7   1     2454.18     2468.99    338.19 o 
 -10   7   1     4893.63     4855.59    487.06 o 
  -9   7   1     1891.07     2176.02    266.21 o 
  -8   7   1     2442.79     2429.27    261.09 o 
  -7   7   1     1546.04     1369.21    227.84 o 
  -6   7   1    15237.22    14936.21    740.67 o 
  -5   7   1     1255.79     1204.56    181.21 o 
  -4   7   1    28414.89    28285.27    860.21 o 
  -3   7   1     1248.56     1623.32    176.11 o 
  -2   7   1    11583.87     9403.63    552.59 o 
  -1   7   1     6953.47     7626.36    468.21 o 
   0   7   1    21446.21    19628.56    623.43 o 
   1   7   1     3152.32     2715.52    241.83 o 
   2   7   1    35548.43    35342.95    836.37 o 
   3   7   1    10887.32     8812.73    644.24 o 
   5   7   1     1303.28     1269.22    243.45 o 
   6   7   1    15942.27    15978.25    789.21 o 
   7   7   1    15875.57    15836.32    784.83 o 
   8   7   1     5421.52     5374.62    431.31 o 
   9   7   1    14327.14    13444.00    865.57 o 
  10   7   1     1025.83     1367.35    182.08 o 
  11   7   1    21736.54    22406.74    971.71 o 
  12   7   1    10504.96    11039.19    715.78 o 
  13   7   1    46563.22    48943.78   1414.85 o 
  14   7   1     1164.29     1019.64    178.88 o 
  15   7   1    22512.20    23085.04    986.76 o 
  16   7   1      821.43      752.90    152.14 o 
  17   7   1      702.19      936.64    265.00 o 
  18   7   1     7052.57     8013.67    848.89 o 
  19   7   1    12339.91    13522.85    915.54 o 
  20   7   1    11537.31    11872.11   1392.42 o 
  21   7   1    18717.95    17912.82   1489.54 o 
  22   7   1    11745.55    11532.91    947.12 o 
  23   7   1    18792.88    18806.88   1826.78 o 
  24   7   1     5951.05     5451.07    736.32 o 
  25   7   1     3849.33     3606.64    667.46 o 
 -25   8   1     2827.68     3230.89    524.84 o 
 -24   8   1    35235.80    35669.98   2886.81 o 
 -23   8   1     1129.45     1154.23    348.65 o 
 -22   8   1    23043.47    25360.21   1520.43 o 
 -21   8   1      102.87      456.71    150.44 o 
 -20   8   1      339.68      569.52    264.74 o 
 -19   8   1     3940.83     4719.20    554.70 o 
 -18   8   1    99876.31   106552.51   2106.07 o 
 -17   8   1    11226.03    11370.09    565.96 o 
 -16   8   1   201340.25   210652.63   4485.56 o 
 -15   8   1     2885.22     2417.88    293.60 o 
 -14   8   1    55081.74    57259.71   1678.46 o 
 -13   8   1     1303.58     1547.50    272.80 o 
 -12   8   1    13186.81    13847.09    697.77 o 
 -11   8   1    10707.03    10664.76    843.40 o 
 -10   8   1    36315.68    37063.67   1127.58 o 
  -9   8   1    14305.94    15009.27    961.33 o 
  -8   8   1    47828.95    49980.17   1388.22 o 
  -7   8   1     6315.66     5899.07    543.96 o 
  -6   8   1     5215.65     4910.09    467.60 o 
  -5   8   1    15813.23    16039.51    910.03 o 
  -4   8   1    26417.78    25457.78   1006.01 o 
  -3   8   1    33400.59    34230.13   1281.36 o 
  -2   8   1   107327.20   107297.99   1543.70 o 
  -1   8   1     7173.84     6888.84    490.64 o 
   0   8   1    78018.33    76318.09   1368.49 o 
   1   8   1     5620.02     5605.90    444.30 o 
   2   8   1      341.95      705.19    129.71 o 
   3   8   1     2594.79     2784.05    245.49 o 
   4   8   1    68364.10    66648.10   1305.06 o 
   5   8   1     3280.79     2987.07    307.01 o 
   6   8   1    83839.13    81725.70   1685.72 o 
   7   8   1     4156.97     4261.43    515.48 o 
   8   8   1    40877.57    41007.62   1267.77 o 
   9   8   1    30594.32    29688.89   1159.08 o 
  10   8   1     4383.62     4401.63    433.79 o 
  11   8   1    53016.14    53733.07   1574.23 o 
  12   8   1     1068.01     1104.34    173.88 o 
  13   8   1     7617.34     7625.21    775.15 o 
  14   8   1      642.17      720.58    155.22 o 
  15   8   1    13965.90    13296.04    533.29 o 
  16   8   1    14207.90    14497.98    726.04 o 
  17   8   1    34911.64    38143.45   1192.38 o 
  18   8   1     2246.65     2498.90    788.35 o 
  19   8   1   100381.45   106288.01   3000.97 o 
  20   8   1     1491.19     1718.96    330.76 o 
  21   8   1    53501.30    61027.50   1872.40 o 
  22   8   1     2253.32     1796.15    879.85 o 
  23   8   1     2404.96     3306.24    722.31 o 
  24   8   1     4450.77     4533.60    656.84 o 
  25   8   1    12116.38    10240.80   1214.71 o 
 -24   9   1     3716.17     3638.34    675.97 o 
 -23   9   1    27907.54    26285.21   2016.98 o 
 -22   9   1       20.20      344.30    172.99 o 
 -21   9   1    30997.56    29698.40   1438.46 o 
 -20   9   1     3888.05     4359.40    473.91 o 
 -19   9   1     1564.51     1886.73    369.89 o 
 -18   9   1    10125.18    10166.64    633.14 o 
 -17   9   1    46291.07    48702.87   1405.22 o 
 -16   9   1     3056.72     2567.63    333.25 o 
 -15   9   1    92326.02    94798.07   2246.35 o 
 -14   9   1     1994.62     2124.59    361.35 o 
 -13   9   1    63602.16    66617.32   1501.97 o 
 -12   9   1     2224.69     2511.64    397.34 o 
 -11   9   1     1503.77     1587.99    242.93 o 
 -10   9   1    33285.00    34434.30   1450.82 o 
  -9   9   1    40734.46    41753.72   1297.88 o 
  -8   9   1    59055.09    58956.48   1558.19 o 
  -7   9   1    45272.07    47997.65   1479.53 o 
  -6   9   1    34116.63    34444.21   1119.44 o 
  -5   9   1    17137.49    19780.61   1567.70 o 
  -4   9   1    12166.65    11662.38    865.30 o 
  -3   9   1     1680.97     2045.64    213.88 o 
  -2   9   1    61387.42    62327.85   1568.37 o 
  -1   9   1    14524.56    14746.08    917.01 o 
   0   9   1    57951.44    58842.92   1471.49 o 
   1   9   1    13645.96    12867.73    914.28 o 
   2   9   1    49707.67    52532.60   1412.63 o 
   3   9   1     2877.59     2992.97    296.79 o 
   4   9   1      910.46     1226.03    358.48 o 
   5   9   1     2227.19     2753.25    321.58 o 
   6   9   1    86055.88    85027.78   1546.36 o 
   7   9   1       48.42      340.15    113.94 o 
   8   9   1    88229.63    93359.34   2049.76 o 
   9   9   1     4379.31     4864.29    637.45 o 
  10   9   1    33812.41    33503.21   1305.61 o 
  11   9   1     9228.08     8997.80    711.38 o 
  12   9   1     1620.77     1605.42    273.97 o 
  13   9   1    19582.30    19171.11    758.61 o 
  14   9   1    28610.08    28658.87    843.99 o 
  15   9   1    35207.44    35462.16   1122.83 o 
  16   9   1    16309.28    15673.77    568.87 o 
  17   9   1    13551.70    14330.71    781.65 o 
  18   9   1     2317.40     2355.33    411.09 o 
  19   9   1     6243.34     6676.63    545.66 o 
  20   9   1    16254.57    15045.62    937.35 o 
  21   9   1    28268.40    28558.68   3328.83 o 
  22   9   1     8560.13     8989.75   1604.03 o 
  23   9   1    20599.12    17133.14   1700.59 o 
  24   9   1     3005.64     1671.33    978.94 o 
 -23  10   1     2627.40     1743.13    402.16 o 
 -22  10   1    25251.59    24337.42   3079.83 o 
 -21  10   1    37493.47    37361.24   1629.80 o 
 -20  10   1    47992.38    47837.04   1975.64 o 
 -19  10   1    45238.01    47549.17   1975.51 o 
 -18  10   1    35277.15    36224.18   1866.06 o 
 -17  10   1     8970.92     8623.14    739.25 o 
 -16  10   1       52.03      350.13    141.34 o 
 -15  10   1     6480.91     6584.16    429.39 o 
 -14  10   1    15287.70    16404.66    816.76 o 
 -13  10   1    24204.17    25949.45    886.25 o 
 -12  10   1    24542.68    25184.29    907.95 o 
 -11  10   1     1561.09     1934.67    235.31 o 
 -10  10   1     1258.38     1655.77    268.10 o 
  -9  10   1    20791.16    23812.12   1134.08 o 
  -8  10   1      815.52     1037.18    200.67 o 
  -7  10   1    42495.78    43784.54   1751.42 o 
  -6  10   1    11828.62    12451.78    917.28 o 
  -5  10   1    15192.38    15356.57   1006.34 o 
  -4  10   1     2059.61     2500.84    331.11 o 
  -3  10   1     2573.72     1342.11    545.37 o 
  -2  10   1    17345.75    18639.19   1162.34 o 
  -1  10   1    22617.43    25404.63   1063.81 o 
   0  10   1     5310.56     5781.16    505.60 o 
   1  10   1   185298.22   196552.03   2913.19 o 
   2  10   1     1557.29     2104.99    287.42 o 
   3  10   1    54863.20    56326.30   1414.18 o 
   4  10   1     1880.15     2177.50    387.44 o 
   5  10   1    34271.67    34211.05   1343.86 o 
   6  10   1     7372.34     7623.63    777.81 o 
   7  10   1   183908.22   193581.13   3345.94 o 
   8  10   1    11009.37    10897.54    775.07 o 
   9  10   1   153217.05   161700.80   2302.46 o 
  10  10   1     1376.68     1559.88    273.19 o 
  11  10   1    10448.86    11468.25    568.51 o 
  12  10   1     6165.69     6118.36    616.75 o 
  13  10   1    22011.46    22212.42    815.26 o 
  14  10   1    16974.21    17528.56   1091.11 o 
  15  10   1   103251.52   109932.07   1896.42 o 
  16  10   1      724.57      960.56    187.91 o 
  17  10   1    18325.68    19027.68   1035.66 o 
  18  10   1     2594.54     3271.14    473.86 o 
  19  10   1     5256.68     5285.83    533.18 o 
  20  10   1    19391.48    18534.53   1280.99 o 
  21  10   1    14147.75    13014.78   1700.33 o 
  22  10   1    21417.98    19423.55   1757.32 o 
  23  10   1    18303.15    16102.26   1151.53 o 
 -22  11   1      153.05      243.70    217.98 o 
 -21  11   1     5782.09     4916.96    508.59 o 
 -20  11   1    10746.85    10142.34   1020.56 o 
 -19  11   1     4507.19     4319.08    522.90 o 
 -18  11   1    13793.70    14113.53    899.80 o 
 -17  11   1      153.32      361.37    164.38 o 
 -16  11   1     7377.85     6837.77    427.49 o 
 -15  11   1     5133.95     5109.36    463.31 o 
 -14  11   1     1282.15     1341.18    226.82 o 
 -13  11   1      373.62      692.81    152.09 o 
 -12  11   1     1034.57     1343.33    318.68 o 
 -11  11   1     5522.51     4954.01    405.62 o 
 -10  11   1     2138.27     2440.57    351.37 o 
  -9  11   1     2357.61     2460.40    314.83 o 
  -8  11   1     5711.39     5448.21    787.19 o 
  -7  11   1    19666.37    20990.43   1168.71 o 
  -6  11   1     7589.80     8146.95    773.71 o 
  -5  11   1    65875.38    70031.30   2520.47 o 
  -4  11   1    18035.43    18815.95   1481.76 o 
  -3  11   1    34954.01    36230.39   1565.98 o 
  -2  11   1     1099.83     1030.24    172.25 o 
  -1  11   1     6381.45     6106.58    636.82 o 
   0  11   1     3431.66     3406.30    440.90 o 
   1  11   1    25913.98    27060.29   1414.05 o 
   2  11   1     1977.26     2593.66    324.85 o 
   3  11   1   146368.30   154621.56   3392.12 o 
   4  11   1     9890.14    11160.21    771.10 o 
   5  11   1    69318.91    73590.65   2023.70 o 
   6  11   1    12852.28    13719.14   1003.43 o 
   7  11   1    16085.65    18447.62   1322.96 o 
   8  11   1     3292.70     2971.65    317.30 o 
   9  11   1     2405.09     1872.58    315.09 o 
  10  11   1      289.05      758.54    142.37 o 
  11  11   1    18689.21    19639.46    692.46 o 
  12  11   1    11095.66    10225.78    718.57 o 
  13  11   1    23841.40    25670.92   1131.58 o 
  14  11   1    11467.82    12314.98    657.90 o 
  15  11   1     3677.63     4270.23    497.54 o 
  16  11   1      207.05      621.66    172.04 o 
  17  11   1      167.92     1142.07    330.89 o 
  18  11   1    16048.93    15837.35   1066.29 o 
  19  11   1     2322.62     2142.22    507.83 o 
  20  11   1    15357.84    13239.92   1001.59 o 
  21  11   1      673.17      717.98    242.12 o 
  22  11   1    10766.44     7319.86   1644.79 o 
 -21  12   1    14754.96    12082.40   1056.22 o 
 -20  12   1     3624.34     3043.11    888.21 o 
 -19  12   1     2292.41     2011.87    558.00 o 
 -18  12   1    19096.35    18915.58   1245.59 o 
 -17  12   1     1918.01     1805.34    361.85 o 
 -16  12   1    21763.59    20595.96   1244.38 o 
 -15  12   1    27173.62    28436.79   1141.94 o 
 -14  12   1      426.18      967.67    218.85 o 
 -13  12   1    18077.76    20040.32    993.14 o 
 -12  12   1    11294.25    10953.77    662.69 o 
 -11  12   1     3402.78     2848.88    464.73 o 
 -10  12   1    33407.08    34129.58   1334.46 o 
  -9  12   1     1385.40     1669.90    276.89 o 
  -8  12   1    18566.11    20448.02    927.31 o 
  -7  12   1     2099.68     2057.80    289.52 o 
  -6  12   1      700.80      714.27    168.49 o 
  -5  12   1    14236.19    14630.97    698.07 o 
  -4  12   1     2409.47     2594.58    275.99 o 
  -3  12   1     6569.90     6913.47    479.94 o 
  -2  12   1    50644.93    53960.03   1527.34 o 
  -1  12   1     3774.45     4038.13    428.50 o 
   0  12   1     5590.41     6031.74    642.84 o 
   1  12   1     1879.24     2405.12    384.72 o 
   2  12   1     4482.94     4359.56    432.77 o 
   3  12   1    12243.38    12892.66    672.33 o 
   4  12   1     3682.22     3526.04    350.03 o 
   5  12   1       53.41      470.98    157.95 o 
   6  12   1     6891.30     6843.10    516.62 o 
   7  12   1     3166.94     3768.77    375.84 o 
   8  12   1     1695.03     1857.01    276.88 o 
   9  12   1     6035.58     6030.38    422.00 o 
  10  12   1    14586.67    15433.59    888.77 o 
  11  12   1      437.69      752.38    192.50 o 
  12  12   1    30951.49    30225.79    978.27 o 
  13  12   1      923.44      940.28    197.25 o 
  14  12   1      770.76      782.09    184.26 o 
  15  12   1     6722.57     5662.15    494.38 o 
  16  12   1    14825.49    14915.80    989.47 o 
  17  12   1     1950.66     1737.92    324.38 o 
  18  12   1    17287.08    17519.49   1485.44 o 
  19  12   1      377.53      682.14    757.53 o 
  20  12   1    10774.53     8512.30    914.52 o 
  21  12   1      926.37     1180.35    578.01 o 
 -20  13   1     1951.81     2963.67    549.22 o 
 -19  13   1       92.16      353.72    147.85 o 
 -18  13   1       72.13      528.39    188.82 o 
 -17  13   1     6172.79     5095.79    600.86 o 
 -16  13   1     5572.21     5281.06    642.21 o 
 -15  13   1     7827.90     7891.45    768.31 o 
 -14  13   1    19561.05    24017.22   2572.86 o 
 -13  13   1     2923.28     3104.82    454.71 o 
 -12  13   1    25861.10    27215.89   1417.40 o 
 -11  13   1     3187.64     2683.01    400.44 o 
 -10  13   1    10972.14    12041.07    676.78 o 
  -9  13   1     3264.76     3513.76    378.17 o 
  -8  13   1     1253.53     1227.05    225.46 o 
  -7  13   1     6638.84     6551.06    455.28 o 
  -6  13   1    12944.20    11717.62    786.62 o 
  -5  13   1     1065.10      760.31    176.02 o 
  -4  13   1    50737.14    50239.14   1196.89 o 
  -3  13   1    17778.83    18082.54    937.35 o 
  -2  13   1    20275.90    20578.04   1014.29 o 
  -1  13   1    20431.99    20903.44   1071.30 o 
   0  13   1      769.51      921.53    136.92 o 
   1  13   1     4390.42     4613.26    372.29 o 
   2  13   1     2664.92     2889.38    360.03 o 
   3  13   1     5412.03     5877.22    447.14 o 
   4  13   1    14794.40    14274.37    828.17 o 
   5  13   1    17352.64    16848.72    608.32 o 
   6  13   1    15111.54    15123.18    900.41 o 
   7  13   1    21929.93    20707.57    894.12 o 
   8  13   1    17380.81    18264.42    924.13 o 
   9  13   1    11971.13    11837.08    682.20 o 
  10  13   1      625.59      759.39    264.45 o 
  11  13   1      120.87      486.94    203.46 o 
  12  13   1       63.73      396.57    181.89 o 
  13  13   1      880.87      847.66    205.64 o 
  14  13   1      129.10      427.47    122.95 o 
  15  13   1     2148.78     1694.59    303.03 o 
  16  13   1     1040.19      907.56    271.48 o 
  17  13   1      151.41      777.70    543.81 o 
  18  13   1      106.76      367.07    163.64 o 
  19  13   1     3054.78     2394.14    566.39 o 
 -18  14   1     7439.28     6299.49    741.48 o 
 -17  14   1     5048.03     4910.54    782.54 o 
 -16  14   1    32323.65    29374.64   3507.74 o 
 -15  14   1    32752.57    32684.53   1712.52 o 
 -14  14   1    18610.39    17047.41   1095.88 o 
 -13  14   1    25276.97    24873.37   1100.10 o 
 -12  14   1       79.45      648.72    262.14 o 
 -11  14   1    18722.99    18230.45    949.02 o 
 -10  14   1    15173.08    16743.76    760.95 o 
  -9  14   1     9784.92     9842.42    624.71 o 
  -8  14   1    10604.59    10533.04    664.61 o 
  -7  14   1     1003.82     1423.67    256.39 o 
  -6  14   1      628.51      706.84    136.50 o 
  -5  14   1    13858.48    14951.57    828.38 o 
  -4  14   1      332.37      540.77    143.62 o 
  -3  14   1    29393.29    29592.02   1285.87 o 
  -2  14   1     9532.27     9739.77    490.88 o 
  -1  14   1    20585.44    20048.63   1080.80 o 
   0  14   1    14193.75    14138.10    744.94 o 
   1  14   1    16040.97    17086.17    901.68 o 
   2  14   1      143.76      447.35    190.26 o 
   3  14   1      762.25      848.61    186.54 o 
   4  14   1     3086.67     4267.00    450.80 o 
   5  14   1    27496.35    30460.16   1215.67 o 
   6  14   1     9199.49     8534.87    622.87 o 
   7  14   1    55941.13    57492.77   1409.18 o 
   8  14   1      542.45      728.87    161.41 o 
   9  14   1    12606.23    12663.63    695.32 o 
  10  14   1      158.51      255.16    145.51 o 
  11  14   1      907.79      899.56    205.33 o 
  12  14   1     5785.65     5373.77    456.10 o 
  13  14   1     2480.30     2826.06    751.57 o 
  14  14   1     3608.89     2656.70    450.81 o 
  15  14   1     1492.11     1482.73    442.26 o 
  16  14   1       30.69      376.03    174.76 o 
  17  14   1      360.65      685.05    258.88 o 
 -16  15   1       44.02      511.39    300.29 o 
 -15  15   1     6373.58     5363.34    802.47 o 
 -14  15   1    10560.98    10546.78    940.08 o 
 -13  15   1    13834.37    12980.93    888.65 o 
 -12  15   1    21241.93    20264.67   1026.38 o 
 -11  15   1     8295.73     8705.41    643.43 o 
 -10  15   1       21.28      488.44    277.86 o 
  -9  15   1      519.46      623.91    153.65 o 
  -8  15   1    10467.48    10322.66    658.89 o 
  -7  15   1     8593.42     8193.09    696.81 o 
  -6  15   1    11990.04    12530.21    780.14 o 
  -5  15   1      413.70      449.64    122.88 o 
  -4  15   1      327.85      701.01    180.14 o 
  -3  15   1     3326.02     3153.90    430.55 o 
  -2  15   1     5881.78     5861.83    499.89 o 
  -1  15   1     1240.50     1491.70    271.34 o 
   0  15   1    38547.05    41628.20   1192.62 o 
   1  15   1      247.42      837.25    180.98 o 
   2  15   1    53065.64    55412.68   1659.08 o 
   3  15   1     1567.31     1789.17    347.44 o 
   4  15   1       62.21      532.88    139.93 o 
   5  15   1     2611.37     2840.25    512.52 o 
   6  15   1    25553.47    24341.33    941.42 o 
   7  15   1      758.90      649.68    183.73 o 
   8  15   1    31474.38    33641.74   1331.92 o 
   9  15   1       92.61      234.34    177.05 o 
  10  15   1    11301.08    11724.55    905.13 o 
  11  15   1     7621.93     7600.44   1252.23 o 
  12  15   1     1072.17     1503.17    339.03 o 
  13  15   1    17869.68    16731.46    825.88 o 
  14  15   1    17591.18    19666.09   1512.94 o 
  15  15   1    15478.54    11524.60   1038.42 o 
 -13  16   1    15233.39    12530.06    899.09 o 
 -12  16   1     8719.31     6936.46    683.77 o 
 -11  16   1     5659.21     4632.40    603.79 o 
 -10  16   1      764.32      811.19    189.72 o 
  -9  16   1     1212.68     1128.15    242.49 o 
  -8  16   1     4358.68     4614.46    546.92 o 
  -7  16   1     1117.28     1040.76    220.71 o 
  -6  16   1       58.08      238.96    114.11 o 
  -5  16   1      857.67      898.95    246.11 o 
  -4  16   1      755.44      642.79    180.99 o 
  -3  16   1       25.49      352.46    139.09 o 
  -2  16   1     1889.28     1392.31    252.48 o 
  -1  16   1     3869.01     4089.38    441.71 o 
   0  16   1     1645.96     1543.63    338.92 o 
   1  16   1    15377.68    15560.82    891.99 o 
   2  16   1     1895.95     1912.11    335.77 o 
   3  16   1    14675.79    15070.86    898.38 o 
   4  16   1     2511.71     3022.81    458.95 o 
   5  16   1     1377.62     1659.97    381.88 o 
   6  16   1      168.70      514.49    263.32 o 
   7  16   1     3367.52     4121.53    635.73 o 
   8  16   1     1885.52     1399.53    279.04 o 
   9  16   1     5004.97     4499.45    543.59 o 
  10  16   1      150.99      261.47    211.39 o 
  11  16   1      337.91      728.09    225.35 o 
  12  16   1     7741.88     6867.83    872.20 o 
  13  16   1     4852.71     4326.26    534.20 o 
 -10  17   1     3767.65     3318.24    609.80 o 
  -9  17   1    19821.94    18260.17   1349.54 o 
  -8  17   1     5363.40     4779.20   1515.00 o 
  -7  17   1     4305.64     4385.89    561.49 o 
  -6  17   1     5913.90     6053.29    730.60 o 
  -5  17   1     7458.57     6704.08    587.93 o 
  -4  17   1      817.78      709.61    152.94 o 
  -3  17   1    24145.25    23015.69   1439.93 o 
  -2  17   1      670.56      697.59    229.55 o 
  -1  17   1    14915.98    13957.16   1087.75 o 
   0  17   1     1243.03     1267.03    267.12 o 
   1  17   1     1165.77      889.83    191.24 o 
   2  17   1      438.87      510.51    525.35 o 
   3  17   1    14780.36    12384.14    882.69 o 
   4  17   1     8142.36     6909.48    665.08 o 
   5  17   1     9875.25     8883.59    878.83 o 
   6  17   1     2277.08     2162.73    369.96 o 
   7  17   1     2595.98     2162.98    393.09 o 
   8  17   1     4422.07     3684.97    528.53 o 
   9  17   1     1796.91     1802.15    389.28 o 
  -4  18   1    14033.98    11213.38   1601.67 o 
  -3  18   1      596.69      787.50    309.27 o 
  -2  18   1     3033.51     2325.71    527.42 o 
  -1  18   1     5087.15     3777.34    555.96 o 
   0  18   1     2588.30     2261.59    427.14 o 
   1  18   1     1962.93     1482.15    468.75 o 
   2  18   1     9829.43     8965.55   1756.96 o 
   3  18   1     8450.47     6784.31    885.43 o 
   4  18   1    13042.70    11159.15   1004.29 o 
 -28   0   2     2786.18     3192.81   1035.69 o 
 -27   0   2    13611.43    11970.74    984.33 o 
 -26   0   2     8400.44     8592.72   1564.63 o 
 -25   0   2      338.05      398.46    334.75 o 
 -24   0   2    15581.69    13925.51   1143.45 o 
 -23   0   2     7585.79     8125.65   1222.73 o 
 -22   0   2     2586.80     2395.83    632.55 o 
 -21   0   2    20749.79    22567.19   1528.23 o 
 -20   0   2     1128.92     1637.97    399.65 o 
 -19   0   2     2422.79     2690.84    612.94 o 
 -18   0   2   131819.59   136440.44   2394.32 o 
 -17   0   2      923.75     1153.59    221.94 o 
 -16   0   2    79103.93    75503.67   2166.79 o 
 -15   0   2   186313.84   201885.02   4734.13 o 
 -14   0   2     2055.25     2160.70    277.01 o 
 -13   0   2   160687.80   151491.63   4085.93 o 
 -12   0   2    77156.98    76342.27   2878.43 o 
 -11   0   2   206527.61   210961.14   4137.23 o 
 -10   0   2     6776.57     6169.54    476.25 o 
  -9   0   2      348.52      485.57    121.99 o 
  -8   0   2     5699.02     7046.45    422.93 o 
  -7   0   2    35749.36    34846.11    966.02 o 
  -6   0   2    10917.88    10588.75    390.16 o 
  -5   0   2    13273.61    13346.99    476.77 o 
  -4   0   2     1919.15     2997.62    210.68 o 
   3   0   2    27559.65    27237.88    776.09 o 
   4   0   2   114197.07   113437.37   2119.41 o 
   5   0   2    21007.27    19941.18    810.81 o 
   6   0   2    95332.49    86910.55   3191.84 o 
   7   0   2     2768.19     3028.75    254.68 o 
   8   0   2   370979.84   365955.88   9681.18 o 
   9   0   2    35261.05    29848.32   2511.85 o 
  10   0   2   266655.75   263460.50   5743.89 o 
  11   0   2      313.32       -6.95    232.82 o 
  12   0   2    17396.39    18998.44   1879.76 o 
  13   0   2   141978.20   145959.14   4662.90 o 
  14   0   2   105342.49   103189.15   3699.32 o 
  15   0   2   135244.88   135380.25   4079.20 o 
  16   0   2    88456.73    93698.82   4108.53 o 
  17   0   2    24014.16    25058.65   2536.98 o 
  18   0   2     7850.62     8065.36   1567.17 o 
  19   0   2       26.18      412.35    289.57 o 
  20   0   2     8431.40     8771.15   1149.86 o 
  21   0   2    79457.80    88175.38   3563.40 o 
  22   0   2    18818.25    20895.88   2186.68 o 
  23   0   2   114783.52   123126.76   5676.19 o 
  24   0   2    13929.47    14280.34   1204.71 o 
  25   0   2     8454.28     8417.75   1320.09 o 
  26   0   2     2060.70     2225.37    847.98 o 
 -28   1   2     3382.59     3520.00    896.71 o 
 -27   1   2       26.35      320.37    194.07 o 
 -26   1   2      552.07      943.33    479.54 o 
 -25   1   2     3469.28     3505.28    610.44 o 
 -24   1   2    15894.45    15654.67   1006.60 o 
 -23   1   2     7547.29     8722.30    991.48 o 
 -22   1   2    25585.76    27444.57   1965.09 o 
 -21   1   2      937.23     1554.85    372.37 o 
 -20   1   2    11785.78    11693.37    805.52 o 
 -19   1   2    18197.12    18057.63    991.29 o 
 -18   1   2      175.33      256.19     96.00 o 
 -17   1   2    44059.77    42828.26   1012.85 o 
 -16   1   2    19271.04    18131.50    786.15 o 
 -15   1   2     5780.24     5331.69    391.61 o 
 -14   1   2   111019.45   115162.75   2061.47 o 
 -13   1   2    12116.12    12273.10    595.63 o 
 -12   1   2    66397.31    64884.55   1057.29 o 
 -11   1   2    30969.11    29153.11    797.90 o 
 -10   1   2      363.82      605.92     78.98 o 
  -9   1   2     1835.38     1949.90    130.17 o 
  -8   1   2    33050.54    32732.60    627.78 o 
  -7   1   2     2264.63     2417.88    130.04 o 
  -6   1   2    31680.66    30929.99    668.79 o 
  -5   1   2     7582.77     7503.87    238.54 o 
  -4   1   2   203033.08   203429.44   1277.38 o 
  -3   1   2   155048.66   155107.52   1798.95 o 
   2   1   2    51370.86    48268.14    645.15 o 
   3   1   2      546.76      677.74     57.68 o 
   4   1   2   133256.59   133992.05   1232.88 o 
   5   1   2    33801.49    32332.88    663.55 o 
   6   1   2   337238.81   343407.09   4736.64 o 
   7   1   2    80981.79    80485.70   1680.60 o 
   8   1   2    72211.17    68179.87   1157.50 o 
   9   1   2    10882.29     9323.18    518.95 o 
  10   1   2    24913.60    26937.95    963.14 o 
  11   1   2    28556.22    29617.57    972.05 o 
  12   1   2    30035.90    28304.78   1155.96 o 
  13   1   2    28969.39    27791.64    989.76 o 
  14   1   2     5805.60     6084.10    529.13 o 
  15   1   2    13352.86    12061.33    790.21 o 
  16   1   2     1933.91     1708.77    310.77 o 
  17   1   2     4727.40     4998.75    731.05 o 
  18   1   2     1735.81     2526.61    547.33 o 
  19   1   2    36995.87    41751.22   1529.91 o 
  20   1   2     4859.36     5119.36    632.47 o 
  21   1   2    50783.03    55265.26   3589.04 o 
  22   1   2    18886.35    21771.92   1507.98 o 
  23   1   2     5984.31     6428.03    671.43 o 
  24   1   2     2934.43     4533.14    799.32 o 
  25   1   2     5740.79     5947.90    969.88 o 
  26   1   2     4759.47     4985.03    559.58 o 
  27   1   2    20032.89    21186.28   1217.45 o 
 -28   2   2    21432.52    20778.76   2126.25 o 
 -27   2   2     7002.69     7865.22    758.27 o 
 -26   2   2     5027.74     5716.92    777.67 o 
 -25   2   2    14506.73    16023.91   1243.52 o 
 -24   2   2      438.61     1338.93    418.84 o 
 -23   2   2     9054.68     8957.65    756.19 o 
 -22   2   2      281.37      520.81    237.84 o 
 -21   2   2     6046.11     5935.68    709.66 o 
 -20   2   2      462.51      586.18    138.79 o 
 -19   2   2     1090.16      603.62    322.71 o 
 -18   2   2     2891.05     2774.67    359.59 o 
 -17   2   2    53232.38    55241.19   1326.36 o 
 -16   2   2    20353.63    19475.16    740.99 o 
 -15   2   2   104297.16   103313.85   2128.84 o 
 -14   2   2    12399.22    11555.56    552.64 o 
 -13   2   2    22881.08    22691.82    824.91 o 
 -12   2   2      303.06      425.70     69.71 o 
 -11   2   2    24186.51    23368.55    770.86 o 
 -10   2   2    15530.31    14366.46    549.36 o 
  -9   2   2    78511.20    73620.89   1001.49 o 
  -8   2   2    14786.56    13294.23    341.22 o 
  -7   2   2    18384.97    17119.46    414.50 o 
  -6   2   2      119.54      365.04     47.20 o 
  -5   2   2     7773.40     7637.78    251.91 o 
  -4   2   2    21400.56    20846.36    490.34 o 
  -3   2   2   247463.33   252876.28   2243.47 o 
  -2   2   2    14150.07    14299.47    332.89 o 
  -1   2   2   276598.59   296320.63   1942.29 o 
   0   2   2     1798.31     1991.01    107.33 o 
   1   2   2   175491.39   175370.94   1402.16 o 
   2   2   2     7711.06     7848.79    235.33 o 
   3   2   2   119385.16   117761.09    988.94 o 
   4   2   2    42516.17    43000.61    581.58 o 
   5   2   2   258005.92   255633.22   5049.13 o 
   6   2   2    22242.80    21509.35    482.89 o 
   7   2   2   249308.73   251089.55   1526.27 o 
   8   2   2     9233.02     9463.52    415.81 o 
   9   2   2    87612.38    85305.99   2080.95 o 
  10   2   2    96245.86    96274.38   2021.48 o 
  11   2   2      495.79      963.91    175.29 o 
  12   2   2    89663.22    89337.98   1977.93 o 
  13   2   2    27145.70    26600.64   1211.42 o 
  14   2   2     5935.82     5929.11    527.19 o 
  15   2   2    21942.75    21687.29    991.73 o 
  16   2   2    27048.94    25782.85   1117.94 o 
  17   2   2      657.86      490.96    202.64 o 
  18   2   2    98423.59   104135.42   1813.75 o 
  19   2   2      123.51      362.52    158.08 o 
  20   2   2    98556.52   104744.80   2956.26 o 
  21   2   2     2587.52     2150.00    547.57 o 
  22   2   2    19345.90    20597.78   1135.07 o 
  23   2   2      473.60     1187.27    470.28 o 
  24   2   2     3644.73     4765.70    733.93 o 
  25   2   2       40.82      381.57    205.93 o 
  26   2   2    29474.20    31350.59   3384.57 o 
  27   2   2      101.40      656.36    436.09 o 
 -28   3   2    20519.75    19848.40   1579.65 o 
 -27   3   2      533.88     1102.93    276.68 o 
 -26   3   2      657.43      396.20    456.96 o 
 -25   3   2      380.81     1353.76    392.94 o 
 -24   3   2     4834.92     5220.26    714.57 o 
 -23   3   2     1754.83     1474.36    380.55 o 
 -22   3   2     8815.47     9278.26    914.41 o 
 -21   3   2     7391.33     7913.13    688.54 o 
 -20   3   2    18732.36    20058.52    780.02 o 
 -19   3   2     3055.22     3028.90    387.68 o 
 -18   3   2    38374.60    37724.01   1041.94 o 
 -17   3   2     1122.85     1417.34    185.21 o 
 -16   3   2     5978.79     5652.37    443.95 o 
 -15   3   2     1176.54     1431.16    176.49 o 
 -14   3   2     8429.18     7637.89    521.76 o 
 -13   3   2      233.06      441.71     81.01 o 
 -12   3   2     4166.69     3871.07    299.05 o 
 -11   3   2     9102.27     8484.39    485.75 o 
 -10   3   2    13521.82    14740.82    645.18 o 
  -9   3   2     2838.96     3176.50    195.36 o 
  -8   3   2    31233.74    31612.57    705.20 o 
  -7   3   2     6417.78     7312.19    271.57 o 
  -6   3   2     7292.34     6848.81    259.02 o 
  -5   3   2     1005.64     1055.48     96.04 o 
  -4   3   2     8107.25     8567.90    250.12 o 
  -3   3   2    56983.27    56851.75    787.76 o 
  -2   3   2    67428.46    67836.18    812.34 o 
  -1   3   2    77409.48    77419.52    863.41 o 
   0   3   2    16277.90    16028.83    394.24 o 
   1   3   2   113852.02   113277.99   1259.71 o 
   2   3   2     3983.52     3907.77    188.45 o 
   3   3   2   169574.34   168043.55   1301.54 o 
   4   3   2    88904.33    88645.52    815.19 o 
   5   3   2     9069.04     8548.43    291.43 o 
   6   3   2    17024.96    16254.25    410.96 o 
   7   3   2    12223.25    13201.95    470.10 o 
   8   3   2     5278.33     5220.63    334.62 o 
   9   3   2    25316.92    26847.54    883.59 o 
  10   3   2    37343.46    35325.38    746.90 o 
  11   3   2   107733.71   105883.25   1955.25 o 
  12   3   2    88502.19    84391.94   3417.16 o 
  13   3   2    52817.39    50501.66   1741.98 o 
  14   3   2    56536.12    58317.09   2035.82 o 
  15   3   2    13523.89    13676.80    884.47 o 
  16   3   2    33083.95    33054.81   1533.22 o 
  17   3   2    11599.42    11018.38   1027.18 o 
  18   3   2      844.79     1112.25    232.28 o 
  19   3   2     1521.91     1932.28    360.42 o 
  20   3   2    37292.34    37168.52   2318.17 o 
  21   3   2     1297.69     1265.50    355.15 o 
  22   3   2    35011.66    38356.86   2067.86 o 
  23   3   2      694.79      870.94    276.20 o 
  24   3   2    55382.29    57403.43   2997.20 o 
  25   3   2     2760.80     2707.47    915.22 o 
  26   3   2    25333.60    24264.79   2017.49 o 
  27   3   2      199.71      550.09    229.49 o 
 -28   4   2     4671.53     4508.96    669.16 o 
 -27   4   2     1465.02     1288.06    374.76 o 
 -26   4   2      185.51      492.04    246.25 o 
 -25   4   2     3449.03     2705.65    573.81 o 
 -24   4   2     7052.34     8567.88    811.37 o 
 -23   4   2     6657.89     7722.05    697.07 o 
 -22   4   2    33486.23    34750.41   2821.25 o 
 -21   4   2    10051.85     9972.56    857.58 o 
 -20   4   2    36672.29    40855.84   2088.71 o 
 -19   4   2     2149.27     2322.34    346.11 o 
 -18   4   2     9884.52     8996.73    736.48 o 
 -17   4   2    27886.12    27881.61   1205.01 o 
 -16   4   2      851.12      762.66    106.21 o 
 -15   4   2   116024.02   120816.51   1612.57 o 
 -14   4   2    12711.41    11893.45    775.21 o 
 -13   4   2    14683.09    13874.30    661.29 o 
 -12   4   2    22033.47    22239.06    862.24 o 
 -11   4   2    24322.19    23370.45    793.49 o 
 -10   4   2       30.38      299.40     58.12 o 
  -9   4   2   134389.81   135353.06   2173.21 o 
  -8   4   2     4419.95     4241.48    268.99 o 
  -7   4   2   144220.31   141182.69   1883.16 o 
  -6   4   2    20663.53    19683.33    609.42 o 
  -5   4   2    18593.93    18438.96    492.11 o 
  -4   4   2    68947.32    68667.62    915.27 o 
  -3   4   2    40471.47    38687.08    550.12 o 
  -2   4   2    75314.13    74709.80    840.04 o 
  -1   4   2    10435.21     9824.59    298.62 o 
   0   4   2    26836.98    24760.26    667.87 o 
   1   4   2    21721.20    19833.12    545.44 o 
   2   4   2     2659.82     3267.67    168.87 o 
   3   4   2    26362.40    26811.21    533.61 o 
   4   4   2     6577.06     6213.10    223.50 o 
   5   4   2      585.69      838.08     93.79 o 
   6   4   2    75560.57    71853.37   1000.94 o 
   7   4   2    70767.38    71752.39   1046.32 o 
   8   4   2    63769.44    61900.06   1120.69 o 
   9   4   2     9212.91     9070.27    506.75 o 
  10   4   2    45747.96    45207.50    885.56 o 
  11   4   2    11505.07    11577.59    560.59 o 
  12   4   2   144313.19   145923.22   1711.54 o 
  13   4   2    37417.63    38280.97    945.90 o 
  14   4   2    39175.29    39457.60   1381.23 o 
  15   4   2     9178.05     7505.47   1041.67 o 
  16   4   2     2778.01     2658.24    304.18 o 
  17   4   2    11660.21    11246.32    940.21 o 
  18   4   2     6088.87     6347.20    516.02 o 
  19   4   2     2516.03     2477.81    315.87 o 
  20   4   2    18098.85    21168.95   1394.79 o 
  21   4   2     7826.85     8213.67    960.46 o 
  22   4   2     7660.29     8479.94    708.91 o 
  23   4   2     7361.37     8260.42    862.50 o 
  24   4   2     9476.25     8425.43   1400.17 o 
  25   4   2    10059.93     8927.92    938.80 o 
  26   4   2    16952.72    16184.31   1335.72 o 
  27   4   2     5323.63     5612.64    793.48 o 
 -27   5   2     4006.41     3774.32   1024.77 o 
 -26   5   2      355.52     1241.19    460.45 o 
 -25   5   2     5864.42     5805.18    728.48 o 
 -24   5   2      581.11      765.19    276.40 o 
 -23   5   2     8952.80     9711.68   1280.78 o 
 -22   5   2      938.02     1901.56    440.71 o 
 -21   5   2      710.10      790.14    215.53 o 
 -20   5   2      258.37      233.45    118.61 o 
 -19   5   2     6791.12     6914.70    571.90 o 
 -18   5   2      327.33      502.12    103.36 o 
 -17   5   2      283.40      380.24    144.95 o 
 -16   5   2     6537.33     6713.69    612.79 o 
 -15   5   2    19040.60    17293.23    852.45 o 
 -14   5   2    30096.69    29259.38   1039.12 o 
 -13   5   2    51746.24    50237.21   1271.00 o 
 -12   5   2    15997.30    14912.44    782.79 o 
 -11   5   2    18940.35    17757.94    839.53 o 
 -10   5   2    14585.29    15119.84    751.09 o 
  -9   5   2     1498.72     1492.58    174.07 o 
  -8   5   2    68846.76    61928.80    978.54 o 
  -7   5   2   146925.59   139795.25   2394.71 o 
  -6   5   2    51810.93    46646.30    718.96 o 
  -5   5   2   236515.88   234034.97   1798.42 o 
  -4   5   2      465.37      620.40     79.88 o 
  -3   5   2     1741.84     2348.85    130.23 o 
  -2   5   2      286.61      828.97     81.10 o 
  -1   5   2   111502.83   107022.50    926.71 o 
   0   5   2    14144.62    13230.48    363.43 o 
   1   5   2   223629.20   212313.44   2226.97 o 
   2   5   2    25679.27    25263.78    504.70 o 
   3   5   2    50315.89    45815.31    701.47 o 
   4   5   2    44125.50    41928.45    644.54 o 
   5   5   2      943.03     1062.92    106.88 o 
   6   5   2     3848.06     3532.69    241.56 o 
   7   5   2    33707.02    32277.37    827.64 o 
   8   5   2     5189.94     4938.70    289.72 o 
   9   5   2    72341.54    67702.70   1197.35 o 
  10   5   2     1781.15     1829.63    174.19 o 
  11   5   2     9579.19     9178.76    659.45 o 
  12   5   2    13666.68    14447.00    775.23 o 
  13   5   2     2626.54     2752.81    288.80 o 
  14   5   2    60121.26    60140.86   1329.12 o 
  15   5   2    43985.98    41659.49   1880.72 o 
  16   5   2    52729.14    54998.20   2694.91 o 
  17   5   2     9867.11    10458.61    736.89 o 
  18   5   2    12760.81    13267.80    695.28 o 
  19   5   2       15.36      445.15    138.12 o 
  20   5   2    18812.65    19013.15    938.29 o 
  21   5   2      423.40      591.73    177.26 o 
  22   5   2    95790.84   105624.48   3874.98 o 
  23   5   2      839.67      492.45    572.80 o 
  24   5   2    35277.81    34999.75   2643.40 o 
  25   5   2       48.75      549.02    268.72 o 
  26   5   2     4952.92     5654.28    917.66 o 
 -27   6   2     1483.71     1998.06    929.03 o 
 -26   6   2     2473.68     2766.52    506.46 o 
 -25   6   2      344.00      723.58    239.73 o 
 -24   6   2     6958.25     6915.55    825.64 o 
 -23   6   2       24.15      334.71    214.70 o 
 -22   6   2     1426.55     1205.02    649.28 o 
 -21   6   2      349.92      383.27    149.56 o 
 -20   6   2    15588.69    15825.10    843.83 o 
 -19   6   2      110.88      486.50    118.83 o 
 -18   6   2    29904.66    29975.49    942.81 o 
 -17   6   2     2891.05     2864.93    293.82 o 
 -16   6   2    17008.74    16317.16    879.90 o 
 -15   6   2     3111.91     3247.16    326.93 o 
 -14   6   2    36234.95    35719.74    994.07 o 
 -13   6   2     6066.23     5841.05    422.05 o 
 -12   6   2    87267.86    90238.77   1445.39 o 
 -11   6   2     4575.82     4601.45    489.71 o 
 -10   6   2    49196.38    49087.29   1199.46 o 
  -9   6   2   158048.92   162001.77   1933.07 o 
  -8   6   2    28150.92    27040.66    905.30 o 
  -7   6   2   118566.96   114056.81   1624.27 o 
  -6   6   2   214582.50   217711.78   1671.66 o 
  -5   6   2     6648.44     7095.61    388.32 o 
  -4   6   2    86419.22    83090.91   1063.68 o 
  -3   6   2    58125.95    54485.55    961.66 o 
  -2   6   2     3331.24     3004.78    194.93 o 
  -1   6   2   129487.48   126950.11   1766.48 o 
   0   6   2    17173.95    15645.74    508.48 o 
   1   6   2    97096.65    92253.67   1199.73 o 
   2   6   2    32841.23    31849.63    771.02 o 
   3   6   2     8057.72     8923.99    483.46 o 
   4   6   2     4352.17     4448.47    344.63 o 
   5   6   2     3959.55     3151.55    232.74 o 
   6   6   2    26521.41    25384.04    775.01 o 
   7   6   2     9469.69     8330.69    495.30 o 
   8   6   2     1554.41     1252.96    194.29 o 
   9   6   2     2199.36     2292.95    225.53 o 
  10   6   2      471.24      659.15    110.44 o 
  11   6   2    16561.90    17485.42    930.53 o 
  12   6   2     8367.04     8044.55    555.78 o 
  13   6   2    16462.58    16099.71    830.36 o 
  14   6   2    38775.31    39575.04   1318.40 o 
  15   6   2    32318.92    30120.72   1652.78 o 
  16   6   2    28442.13    28503.68    998.02 o 
  17   6   2    26268.96    26396.21   1080.96 o 
  18   6   2     6331.57     7924.60    766.20 o 
  19   6   2     3455.51     3568.89    422.50 o 
  20   6   2    32432.67    35196.59   1690.76 o 
  21   6   2    73263.27    81879.23   3179.87 o 
  22   6   2    14332.73    15522.98   1321.35 o 
  23   6   2    64958.68    72531.27   2802.72 o 
  24   6   2     1258.53      714.75    236.14 o 
  25   6   2     2219.65     1522.93    975.42 o 
  26   6   2     2982.74     2605.28    442.03 o 
 -26   7   2     4452.19     4111.96    821.47 o 
 -25   7   2      816.62     1389.49    461.43 o 
 -24   7   2    27436.03    27108.26   1974.56 o 
 -23   7   2    18075.10    18482.53   2332.17 o 
 -22   7   2    10561.48    12103.81   1291.36 o 
 -21   7   2    17023.66    14734.28   1359.27 o 
 -20   7   2      107.94      517.76    204.76 o 
 -19   7   2      138.99      285.44    101.72 o 
 -18   7   2    32075.95    32821.03    979.42 o 
 -17   7   2    21264.41    23251.00    992.20 o 
 -16   7   2    98625.16   106057.01   1802.14 o 
 -15   7   2    41629.30    45222.69   1348.40 o 
 -14   7   2    31588.71    32936.30   1374.90 o 
 -13   7   2    13557.95    14165.61    729.13 o 
 -12   7   2     1520.61     2067.64    273.33 o 
 -11   7   2    23890.10    24084.35   1261.56 o 
 -10   7   2   148691.06   153800.80   2312.44 o 
  -9   7   2    39096.42    38308.09   1549.82 o 
  -8   7   2   181243.45   179393.66   2568.83 o 
  -7   7   2     3302.71     3463.35    355.45 o 
  -6   7   2    23520.44    21059.91   1003.74 o 
  -5   7   2     9730.39    10043.97    612.24 o 
  -4   7   2    41249.30    35150.05    982.19 o 
  -3   7   2    19330.72    17829.42    855.61 o 
  -2   7   2   458444.03   479961.41   7098.31 o 
  -1   7   2     1373.88     1031.99    168.59 o 
   0   7   2   133999.52   128480.65   2358.11 o 
   1   7   2    18623.33    18562.21    740.62 o 
   2   7   2     1969.19     1705.40    186.05 o 
   3   7   2   107725.58   106011.05   1739.29 o 
   4   7   2   221744.83   226319.19   3831.83 o 
   5   7   2    45431.95    42095.74   1017.38 o 
   6   7   2   158202.63   159377.77   1902.33 o 
   7   7   2    13342.33    12329.47    725.28 o 
   8   7   2    72278.00    70049.56   1333.38 o 
   9   7   2    10252.28     9157.86    636.21 o 
  10   7   2     1588.77     1599.44    212.21 o 
  11   7   2    35418.49    36254.32   1060.81 o 
  12   7   2    22302.02    22044.33   1217.77 o 
  13   7   2    63883.87    66205.26   1397.27 o 
  14   7   2    10505.57     9365.81    727.15 o 
  15   7   2     5953.13     6579.31    477.07 o 
  16   7   2      653.74      890.04    176.04 o 
  17   7   2    38088.13    37471.19   1234.11 o 
  18   7   2     1481.18     1058.30    347.70 o 
  19   7   2   119652.13   127255.55   2777.61 o 
  20   7   2     6510.53     6718.64    922.85 o 
  21   7   2    90073.84    95194.59   3846.33 o 
  22   7   2     1390.15     1739.29    421.58 o 
  23   7   2     3639.16     3642.57    995.22 o 
  24   7   2       84.09      377.74    531.65 o 
  25   7   2    20636.90    20337.62   2353.47 o 
 -25   8   2    13860.33    13604.50   1493.86 o 
 -24   8   2    28886.12    26516.11   2080.75 o 
 -23   8   2    12372.16    12955.35   5964.68 o 
 -22   8   2     6483.61     6361.46    890.56 o 
 -21   8   2     2529.54     2475.01    382.94 o 
 -20   8   2     1485.46     1296.81    274.70 o 
 -19   8   2      824.80      399.98    140.53 o 
 -18   8   2    19183.65    19398.28    941.25 o 
 -17   8   2    22985.83    21638.69   1521.90 o 
 -16   8   2    49131.06    49623.00   1020.12 o 
 -15   8   2    17963.61    18327.92    754.02 o 
 -14   8   2    29142.39    29325.45   1361.66 o 
 -13   8   2    54283.18    57043.04   1632.55 o 
 -12   8   2     2661.15     3126.69    350.41 o 
 -11   8   2      816.67     1175.10    213.92 o 
 -10   8   2     2163.84     2951.03    374.58 o 
  -9   8   2    14544.57    15144.81   1030.36 o 
  -8   8   2     4388.88     4299.22    453.09 o 
  -7   8   2    28362.55    28567.52   1265.55 o 
  -6   8   2       99.89      409.30    132.07 o 
  -5   8   2     9785.91    10406.35    779.45 o 
  -4   8   2    16648.16    17004.06    898.36 o 
  -3   8   2    12011.23    10217.17    827.00 o 
  -2   8   2    52177.96    48636.03   1509.93 o 
  -1   8   2    61592.04    62989.73   1405.69 o 
   0   8   2   102116.38   101474.54   1467.41 o 
   1   8   2     4196.05     4535.96    378.44 o 
   2   8   2    20817.33    20636.45    916.23 o 
   3   8   2    36208.36    34741.16    975.15 o 
   4   8   2    42484.56    39142.11   1313.76 o 
   5   8   2    39846.50    40659.13   1130.50 o 
   6   8   2    69050.54    70084.88   1631.01 o 
   7   8   2      234.11      472.22     97.17 o 
   8   8   2    29952.51    29280.75   1207.37 o 
   9   8   2     1935.85     1793.84    274.00 o 
  10   8   2    13484.75    14069.57   1405.79 o 
  11   8   2    21922.99    22538.10   1190.22 o 
  12   8   2     1384.53     1959.62    278.77 o 
  13   8   2    14828.35    14927.81    895.67 o 
  14   8   2     3154.68     2860.98    293.96 o 
  15   8   2    22157.85    22179.60    847.10 o 
  16   8   2     1079.12     1021.13    186.93 o 
  17   8   2    20137.98    19955.22    792.96 o 
  18   8   2     1131.29     1078.45    282.04 o 
  19   8   2     9106.93     9254.01    555.71 o 
  20   8   2     6163.41     5860.98    593.14 o 
  21   8   2     2090.37     2585.50    537.95 o 
  22   8   2     1627.87     1431.98    413.77 o 
  23   8   2    15192.52    13008.04   1171.51 o 
  24   8   2     1101.13     1476.59    314.89 o 
  25   8   2     3874.02     4210.26    932.65 o 
 -25   9   2    16827.74    15592.64   1202.06 o 
 -24   9   2     5934.31     6220.54   1165.70 o 
 -23   9   2      924.59      923.69    332.39 o 
 -22   9   2       77.64      790.09    223.84 o 
 -21   9   2    28502.07    29155.48   1400.94 o 
 -20   9   2     8603.29     8995.25    969.86 o 
 -19   9   2    57085.93    61586.85   2885.67 o 
 -18   9   2    38885.05    40502.21   1903.89 o 
 -17   9   2    39216.04    40226.65   1222.88 o 
 -16   9   2    39646.95    41919.11   1216.31 o 
 -15   9   2    11933.15    11846.85    634.19 o 
 -14   9   2       99.40      277.93    171.86 o 
 -13   9   2     8651.09     9569.09    559.09 o 
 -12   9   2    32033.67    33598.55   1195.72 o 
 -11   9   2    17742.88    19232.58   1594.52 o 
 -10   9   2    58487.01    61998.79   1726.40 o 
  -9   9   2     9956.35     9860.70    767.40 o 
  -8   9   2    62960.87    65858.18   2020.30 o 
  -7   9   2      208.49      318.13    113.63 o 
  -6   9   2    56541.05    60046.73   1780.77 o 
  -5   9   2     6969.83     7143.48    757.70 o 
  -4   9   2     3405.73     3964.75    462.28 o 
  -3   9   2    12440.19    11727.88    894.00 o 
  -2   9   2    52651.97    53604.54   1444.71 o 
  -1   9   2    29736.68    31746.93   1363.58 o 
   0   9   2    77216.02    78535.80   1724.12 o 
   1   9   2    73436.88    75122.93   1465.87 o 
   2   9   2    51008.63    50482.97   1345.10 o 
   3   9   2    16750.54    16340.78    896.92 o 
   4   9   2     7986.43     6623.20    561.69 o 
   5   9   2     3464.48     3404.93    312.38 o 
   6   9   2    13577.08    14299.20   1073.02 o 
   7   9   2    34886.66    35131.93   1184.03 o 
   8   9   2    31485.06    33136.89   1438.80 o 
   9   9   2    65797.21    68930.64   1586.46 o 
  10   9   2    22121.27    22122.62   1062.03 o 
  11   9   2    58641.25    59536.63   2377.40 o 
  12   9   2     1180.42     1102.31    172.58 o 
  13   9   2     1232.72     1203.27    190.11 o 
  14   9   2    12902.50    12870.29    763.86 o 
  15   9   2    11800.07    12259.87    706.29 o 
  16   9   2    11540.18    10928.57    774.64 o 
  17   9   2    12554.82    12338.47    855.23 o 
  18   9   2     3985.82     3900.67    502.87 o 
  19   9   2    21443.29    22372.83   1019.71 o 
  20   9   2      719.45     1023.35    266.50 o 
  21   9   2    11621.27    10181.81    867.49 o 
  22   9   2    12262.51     9756.17    853.27 o 
  23   9   2     6269.74     5920.16    809.69 o 
  24   9   2    15046.09    11023.23   1010.02 o 
 -24  10   2     8963.36     7310.98   1018.74 o 
 -23  10   2      745.92      738.99    297.69 o 
 -22  10   2    14803.83    12642.64    931.76 o 
 -21  10   2      963.46     1114.24    286.28 o 
 -20  10   2    16469.63    15867.62    872.02 o 
 -19  10   2     5946.22     5335.12    575.40 o 
 -18  10   2     1973.19     2472.62    432.99 o 
 -17  10   2     5144.02     5065.73    539.02 o 
 -16  10   2      746.44     1045.39    184.82 o 
 -15  10   2     1100.89      945.41    190.73 o 
 -14  10   2      130.74      537.45    124.38 o 
 -13  10   2       52.48      354.54    120.47 o 
 -12  10   2       63.53      467.76    124.80 o 
 -11  10   2    28391.02    30218.39   1073.10 o 
 -10  10   2    10630.26    11426.00    844.94 o 
  -9  10   2   119431.73   127289.18   3360.34 o 
  -8  10   2    24785.42    26108.74   1286.17 o 
  -7  10   2    86133.73    89274.41   1914.68 o 
  -6  10   2    24148.20    25771.53   1317.32 o 
  -5  10   2    32162.62    31930.60   1190.00 o 
  -4  10   2     5917.15     5898.89    495.61 o 
  -3  10   2     1746.16     1340.91    219.74 o 
  -2  10   2     4528.16     4409.30    435.03 o 
  -1  10   2    15358.30    16644.59   1023.21 o 
   0  10   2      114.81      468.40    122.42 o 
   1  10   2    81574.47    78660.55   1733.09 o 
   2  10   2     4141.78     4327.40    440.02 o 
   3  10   2    82924.11    81198.66   1787.72 o 
   4  10   2       45.39      201.55    121.58 o 
   5  10   2    19302.20    20156.88   1052.79 o 
   6  10   2    11572.31    12380.51    750.21 o 
   7  10   2    11665.36    11596.04    783.85 o 
   8  10   2     4022.49     3881.81    484.80 o 
   9  10   2    13120.87    13190.28    905.94 o 
  10  10   2     2232.35     2208.34    267.68 o 
  11  10   2     1611.50     1574.20    226.69 o 
  12  10   2     2761.52     2527.20    290.70 o 
  13  10   2     3543.98     2975.59    312.72 o 
  14  10   2    22398.09    21518.52    950.15 o 
  15  10   2     9228.52     9314.36    519.22 o 
  16  10   2    20777.76    22309.65    977.11 o 
  17  10   2     4225.78     4368.39    532.36 o 
  18  10   2    10867.54    10880.63    791.90 o 
  19  10   2      148.70      789.07    219.79 o 
  20  10   2     1698.59      979.52    276.27 o 
  21  10   2     8560.79     8776.23    770.87 o 
  22  10   2      647.21      540.27    297.69 o 
  23  10   2    10681.40    10355.51   1673.76 o 
 -23  11   2     5398.97     3500.79    588.13 o 
 -22  11   2      549.53      470.11    150.94 o 
 -21  11   2      545.15      698.55    236.73 o 
 -20  11   2     8807.24     8857.08    814.06 o 
 -19  11   2     8265.30     7454.42    686.07 o 
 -18  11   2    18667.76    18531.27   1402.56 o 
 -17  11   2    15013.35    14531.33    705.87 o 
 -16  11   2    11976.61    12505.24   1115.60 o 
 -15  11   2     2118.56     1451.73    439.55 o 
 -14  11   2     5393.83     5587.91    504.53 o 
 -13  11   2    11408.53    12671.71    710.66 o 
 -12  11   2      154.74      344.11    107.70 o 
 -11  11   2    14104.98    14755.25    853.29 o 
 -10  11   2     4395.85     4979.78    473.07 o 
  -9  11   2     6480.72     6808.30    491.86 o 
  -8  11   2     3085.99     2838.96    409.94 o 
  -7  11   2     7604.92     8404.20    727.15 o 
  -6  11   2    11295.91    13136.50    887.01 o 
  -5  11   2    56371.14    59019.80   1656.09 o 
  -4  11   2     7616.85     7555.37    735.16 o 
  -3  11   2    84568.94    89282.09   1916.01 o 
  -2  11   2     3863.72     3300.09    362.78 o 
  -1  11   2      689.73     1031.43    195.50 o 
   0  11   2    15115.51    15025.52    936.20 o 
   1  11   2     3716.23     4152.59    486.11 o 
   2  11   2     3652.61     4037.96    484.73 o 
   3  11   2     1086.93     1243.27    211.61 o 
   4  11   2     2166.57     2091.10    321.14 o 
   5  11   2    29524.25    29526.32   1224.40 o 
   6  11   2    12011.90    12497.55    900.72 o 
   7  11   2    18051.60    19679.16   1172.15 o 
   8  11   2    15632.49    15442.43    799.00 o 
   9  11   2    25946.15    26935.36   1190.56 o 
  10  11   2     3634.99     3677.62    370.25 o 
  11  11   2     1708.07     1723.66    221.25 o 
  12  11   2     1330.58     1601.24    237.38 o 
  13  11   2    46404.23    47243.36   1041.02 o 
  14  11   2     1254.33     1076.13    185.36 o 
  15  11   2    82398.78    87176.72   2094.34 o 
  16  11   2     2655.73     3471.95    671.16 o 
  17  11   2    21477.26    20824.26   1428.66 o 
  18  11   2     2698.55     2154.57    635.47 o 
  19  11   2      154.55      544.15    180.28 o 
  20  11   2     2869.99     2392.77    451.30 o 
  21  11   2     1521.71      771.49    448.30 o 
  22  11   2     9291.22     9074.98   1819.63 o 
 -21  12   2     7335.09     6825.05   1329.52 o 
 -20  12   2     3055.80     2223.13    491.26 o 
 -19  12   2      766.10      711.03    346.97 o 
 -18  12   2     2462.29     2472.77    435.68 o 
 -17  12   2      922.18      757.59    291.05 o 
 -16  12   2    28920.77    27469.66   1295.84 o 
 -15  12   2    12868.67    13520.22    727.55 o 
 -14  12   2    24705.06    25775.80   1194.52 o 
 -13  12   2     5682.16     6768.42    578.92 o 
 -12  12   2      383.80      726.39    192.67 o 
 -11  12   2    15606.02    16721.76    873.01 o 
 -10  12   2      416.40      511.62    116.70 o 
  -9  12   2    82767.61    88023.74   2056.63 o 
  -8  12   2      149.28      605.56    158.66 o 
  -7  12   2    57787.78    59235.46   1721.56 o 
  -6  12   2       81.79      390.91    166.18 o 
  -5  12   2      122.42      428.56    123.93 o 
  -4  12   2     2182.21     2461.16    331.09 o 
  -3  12   2    10681.88    11492.64    678.11 o 
  -2  12   2    11041.56    11749.45    823.60 o 
  -1  12   2    69314.39    73913.80   2007.70 o 
   0  12   2     6980.01     7722.51    778.18 o 
   1  12   2     1915.92     2286.92    268.67 o 
   2  12   2    19765.48    19887.91    906.44 o 
   3  12   2    22260.79    24180.95    740.64 o 
   4  12   2   125628.54   131773.38   2227.60 o 
   5  12   2    28968.40    30263.50   1790.15 o 
   6  12   2   103050.09   109060.01   2382.29 o 
   7  12   2     5713.79     6160.24    416.88 o 
   8  12   2    24569.57    25481.39   1035.62 o 
   9  12   2     7734.66     8409.05    679.44 o 
  10  12   2     2237.24     2156.97    332.14 o 
  11  12   2    62751.48    62857.26   1512.58 o 
  12  12   2    47853.63    50183.21   1742.80 o 
  13  12   2    61979.29    64557.60   2005.65 o 
  14  12   2    77826.63    83815.95   2004.92 o 
  15  12   2     7360.52     7099.26    572.59 o 
  16  12   2    27570.40    26725.24   1245.71 o 
  17  12   2     4061.93     3620.13    520.65 o 
  18  12   2     2104.00     1752.84    423.14 o 
  19  12   2     4793.33     5622.98    914.52 o 
  20  12   2     9492.50     7933.13   1149.18 o 
 -20  13   2     3267.67     2343.20    398.08 o 
 -19  13   2     4343.87     4110.82    565.45 o 
 -18  13   2     2589.11     2792.52    427.22 o 
 -17  13   2     6359.66     6257.18    767.61 o 
 -16  13   2    16125.79    15383.26    892.57 o 
 -15  13   2    39532.91    38483.18   1635.00 o 
 -14  13   2    35126.52    35507.84   1381.57 o 
 -13  13   2    22862.45    22734.89   1239.60 o 
 -12  13   2      817.24      738.34    196.14 o 
 -11  13   2     4598.72     4793.77    493.76 o 
 -10  13   2    43404.75    43769.98   1462.54 o 
  -9  13   2    24490.73    24566.76   1192.72 o 
  -8  13   2   111102.73   123057.49   2356.77 o 
  -7  13   2     8135.29     7895.99    548.87 o 
  -6  13   2    65223.04    67687.31   1415.42 o 
  -5  13   2      592.95      480.59    143.15 o 
  -4  13   2      179.59      412.01    137.95 o 
  -3  13   2    17700.19    18820.43    887.22 o 
  -2  13   2    66072.10    72841.79   1772.14 o 
  -1  13   2    16571.80    17676.63    858.96 o 
   0  13   2   106542.71   112912.52   2475.98 o 
   1  13   2      125.93      536.66    179.28 o 
   2  13   2     3292.77     3269.74    314.62 o 
   3  13   2    43993.09    48050.71   1146.16 o 
   4  13   2     4118.36     4525.53    433.32 o 
   5  13   2    93996.43    98830.02   1975.19 o 
   6  13   2     4698.04     5817.48    427.30 o 
   7  13   2    35333.09    37157.88   1211.88 o 
   8  13   2     4465.85     5148.48    552.42 o 
   9  13   2     1590.54     2367.05    337.24 o 
  10  13   2    25294.62    25524.57   1345.03 o 
  11  13   2     6839.29     7110.44    448.72 o 
  12  13   2    35001.43    37731.86   1141.38 o 
  13  13   2    40835.00    42766.80   1199.44 o 
  14  13   2     7821.41     6821.39    585.20 o 
  15  13   2    40312.61    41705.50   2984.39 o 
  16  13   2    13750.34    13310.03   1197.68 o 
  17  13   2    11658.35     9945.84   1382.96 o 
  18  13   2    10031.39     9121.13   2131.54 o 
  19  13   2      851.47      821.26    500.98 o 
 -18  14   2     4435.95     4059.01    627.01 o 
 -17  14   2    14982.35    15170.18   1268.79 o 
 -16  14   2     1979.41     1774.92    413.89 o 
 -15  14   2     8179.46     8541.68    620.66 o 
 -14  14   2    31347.55    31401.69   1204.58 o 
 -13  14   2      117.01      434.58    167.75 o 
 -12  14   2    65718.91    67571.07   2154.25 o 
 -11  14   2     1848.75     1195.88    446.27 o 
 -10  14   2    13167.03    13343.04    748.61 o 
  -9  14   2      594.96      631.16    219.89 o 
  -8  14   2     6239.76     6777.45    648.15 o 
  -7  14   2      287.13      520.71    142.20 o 
  -6  14   2    58519.92    65895.90   2008.31 o 
  -5  14   2      126.47      552.42    306.28 o 
  -4  14   2   102715.07   109715.50   3390.34 o 
  -3  14   2      126.29      264.27    146.33 o 
  -2  14   2    15255.28    16967.32    876.57 o 
  -1  14   2      150.35      566.65    159.33 o 
   0  14   2     8229.24     8418.90    571.00 o 
   1  14   2     5785.46     5745.33    518.13 o 
   2  14   2    14571.30    14457.83    907.72 o 
   3  14   2     3988.55     4279.93    448.65 o 
   4  14   2     6247.43     6777.61    545.43 o 
   5  14   2      109.52      443.66    143.70 o 
   6  14   2     1548.31     2219.56    349.29 o 
   7  14   2    21887.42    20609.05   2041.45 o 
   8  14   2     2134.52     2199.27    321.23 o 
   9  14   2    35342.89    39432.75   1455.44 o 
  10  14   2     4771.53     5521.09    980.71 o 
  11  14   2    15540.88    15254.58    858.75 o 
  12  14   2      984.06     1185.66    457.44 o 
  13  14   2     1054.51     1027.51    302.35 o 
  14  14   2     8629.45     8831.35   1490.14 o 
  15  14   2    12963.10    11968.79   1204.91 o 
  16  14   2     9504.22     7719.03    825.92 o 
  17  14   2     8612.30     7693.88    987.43 o 
 -16  15   2     9477.41     8119.43   1371.12 o 
 -15  15   2    25421.16    20383.31   1391.73 o 
 -14  15   2     8898.31     8200.62    750.32 o 
 -13  15   2    62984.30    63460.00   3301.02 o 
 -12  15   2     1266.46      963.85    397.24 o 
 -11  15   2    41421.10    42925.25   1630.08 o 
 -10  15   2      120.51      400.27    164.07 o 
  -9  15   2     1598.08     1799.03    291.60 o 
  -8  15   2      630.52      837.06    208.04 o 
  -7  15   2    16765.37    18698.35    912.46 o 
  -6  15   2       11.62      397.07    146.04 o 
  -5  15   2    64540.63    72821.91   2176.44 o 
  -4  15   2     1171.62      936.75    224.61 o 
  -3  15   2    39180.98    39818.01   1658.12 o 
  -2  15   2       98.93      163.06    130.33 o 
  -1  15   2      956.29     1243.78    245.69 o 
   0  15   2      240.35      404.22    130.11 o 
   1  15   2     1918.03     2258.20    325.82 o 
   2  15   2       43.48      700.82    151.66 o 
   3  15   2    19173.54    19014.49   1047.31 o 
   4  15   2      180.79      621.34    154.72 o 
   5  15   2    12944.69    12466.82    704.85 o 
   6  15   2      211.25      564.26    242.37 o 
   7  15   2     1339.26     1220.86    239.69 o 
   8  15   2     2531.25     2556.39    563.95 o 
   9  15   2     3288.02     3476.23    498.67 o 
  10  15   2     8973.84     8475.63    841.05 o 
  11  15   2      204.61      773.87    333.04 o 
  12  15   2       11.31      634.72    210.08 o 
  13  15   2       74.52      413.18    190.36 o 
  14  15   2     3852.63     2920.23    679.95 o 
  15  15   2      239.23      536.41    297.10 o 
 -13  16   2     1140.44      863.18    538.64 o 
 -12  16   2     8562.34     7891.69    740.79 o 
 -11  16   2     4587.94     4391.00    477.43 o 
 -10  16   2     5183.10     5503.82    591.54 o 
  -9  16   2     5481.67     5158.59    464.20 o 
  -8  16   2     1221.67      872.19    246.30 o 
  -7  16   2     9154.75     8811.92    744.71 o 
  -6  16   2      375.84      907.16    198.03 o 
  -5  16   2     1136.69      960.16    246.79 o 
  -4  16   2     1019.57      908.91    182.02 o 
  -3  16   2     3655.81     3957.76    423.96 o 
  -2  16   2      199.49      676.39    224.36 o 
  -1  16   2     5066.28     5058.98    541.84 o 
   0  16   2     5601.35     4945.04    477.51 o 
   1  16   2     8113.67     7831.74    634.54 o 
   2  16   2      587.59      660.53    353.27 o 
   3  16   2     5857.07     4898.37    453.59 o 
   4  16   2     5866.26     6206.39    650.59 o 
   5  16   2     1583.09     1945.52    403.04 o 
   6  16   2     3951.79     3526.61    524.67 o 
   7  16   2      734.48     1342.36    355.75 o 
   8  16   2     5806.68     4499.65    513.64 o 
   9  16   2      386.25      642.53    246.34 o 
  10  16   2    16251.55    15358.46    898.59 o 
  11  16   2      193.96      625.40    329.35 o 
  12  16   2     6626.04     5251.01    669.05 o 
  13  16   2     2896.71     2758.47    513.98 o 
 -10  17   2     5494.57     5374.70    652.56 o 
  -9  17   2      115.69      321.95    201.77 o 
  -8  17   2    10365.11    10278.13    842.75 o 
  -7  17   2      919.78     1198.40    221.63 o 
  -6  17   2      475.44      843.54    180.15 o 
  -5  17   2      133.72      533.94    169.18 o 
  -4  17   2      634.25      719.39    158.81 o 
  -3  17   2       73.32      596.44    177.74 o 
  -2  17   2     2592.61     2581.14    748.17 o 
  -1  17   2     3813.93     2560.46    583.78 o 
   0  17   2     7445.74     6939.83    623.50 o 
   1  17   2     3680.69     3890.49    848.08 o 
   2  17   2      742.82      924.17    207.45 o 
   3  17   2      559.84      479.19    251.37 o 
   4  17   2       40.92      267.62    146.83 o 
   5  17   2     8894.96     8384.11    784.77 o 
   6  17   2        9.63      345.83    233.31 o 
   7  17   2     5148.43     4015.61    563.93 o 
   8  17   2     2449.33     2329.48    413.30 o 
   9  17   2      916.53      611.09    258.67 o 
  -4  18   2       87.69      799.75    246.28 o 
  -3  18   2    12390.90    11236.95   1124.13 o 
  -2  18   2     3430.55     3502.81    644.98 o 
  -1  18   2    39879.68    37445.73   2174.52 o 
   0  18   2     3972.28     3178.46    447.47 o 
   1  18   2    11685.28     9550.94    796.59 o 
   2  18   2      183.27      717.21    215.19 o 
   3  18   2     1137.49      920.39    242.29 o 
 -29   1   3     5993.39     5362.06    763.61 o 
 -28   1   3    10478.16     9734.78    985.25 o 
 -27   1   3     1905.03     2086.20    592.81 o 
 -26   1   3    43320.27    46957.23   2454.74 o 
 -25   1   3     1219.95     1391.35    500.42 o 
 -24   1   3    82641.64    87088.08   3718.28 o 
 -23   1   3      520.63     1757.83    441.45 o 
 -22   1   3    15678.08    16759.29    969.43 o 
 -21   1   3     6206.97     5871.66    983.33 o 
 -20   1   3    12985.84    13319.57    686.40 o 
 -19   1   3     5085.73     4600.47    353.11 o 
 -18   1   3    81077.85    79194.87   1457.95 o 
 -17   1   3     2651.85     2725.74    295.75 o 
 -16   1   3    46465.34    46480.23   1050.05 o 
 -15   1   3       93.84      303.77     74.94 o 
 -14   1   3      962.80      872.99    114.41 o 
 -13   1   3     2908.66     3010.52    264.27 o 
 -12   1   3    51907.48    52869.77   1061.90 o 
 -11   1   3     1755.48     2195.90    215.99 o 
 -10   1   3    17282.28    15454.40    529.87 o 
  -9   1   3      121.55      291.17     71.58 o 
  -8   1   3    80431.73    78175.62   1321.65 o 
  -7   1   3     4488.78     4178.23    245.86 o 
  -6   1   3    42099.04    41610.48    568.95 o 
  -5   1   3      268.87      526.51     50.38 o 
  -4   1   3     2409.34     2943.44    146.39 o 
  -3   1   3     1849.34     1796.31     96.28 o 
   1   1   3    32398.31    31486.14    596.06 o 
   2   1   3   112891.24   110869.64    865.16 o 
   3   1   3    33492.42    32877.34    476.40 o 
   4   1   3    19171.46    19035.99    468.94 o 
   5   1   3     4012.53     3443.85    155.86 o 
   6   1   3     2443.63     2441.49    155.01 o 
   7   1   3    68776.49    63124.83    824.91 o 
   8   1   3    59759.33    57638.50   1034.07 o 
   9   1   3   143723.34   137353.41   2039.57 o 
  10   1   3    49281.18    44334.51   1114.53 o 
  11   1   3     8770.25     7957.83    540.35 o 
  12   1   3    10570.64    10917.01    654.78 o 
  13   1   3    26849.28    26588.02   1137.96 o 
  14   1   3    22164.16    21433.37   1268.70 o 
  15   1   3    29734.25    30341.90   1875.01 o 
  16   1   3    60902.61    61606.70   3238.83 o 
  17   1   3    36733.63    35664.60   1451.24 o 
  18   1   3    47970.16    48032.93   1569.11 o 
  19   1   3    31063.64    33679.02   1525.08 o 
  20   1   3     3432.66     4027.88    953.54 o 
  21   1   3      559.71     1158.25    319.84 o 
  22   1   3       21.82      478.81    203.41 o 
  23   1   3    33041.58    34110.07   1986.84 o 
  24   1   3     2175.83     2744.76    545.68 o 
  25   1   3    28147.99    26758.34   1749.64 o 
  26   1   3     7280.54     6064.82   1004.16 o 
  27   1   3     1512.81      943.95    300.02 o 
 -28   2   3    15859.15    17336.85   1321.58 o 
 -27   2   3       12.05     1020.06    251.50 o 
 -26   2   3     1098.79     1220.04    864.72 o 
 -25   2   3    24382.89    23972.29   2053.69 o 
 -24   2   3    23255.93    24082.56   2788.61 o 
 -23   2   3    40525.00    44887.85   2279.09 o 
 -22   2   3    28308.47    30790.94   1685.78 o 
 -21   2   3      964.84     1744.43    438.74 o 
 -20   2   3    21092.58    22681.18   1639.63 o 
 -19   2   3     8495.79     8492.06    635.68 o 
 -18   2   3     1281.11     1423.74    198.58 o 
 -17   2   3    28136.28    26854.07    914.36 o 
 -16   2   3    18909.05    19305.19    756.51 o 
 -15   2   3    24528.66    23401.31   1057.82 o 
 -14   2   3    14410.23    14021.50    699.88 o 
 -13   2   3      914.75      898.86    115.93 o 
 -12   2   3     8431.31     8744.78    663.67 o 
 -11   2   3    44354.84    43128.27    906.55 o 
 -10   2   3    12388.80    10639.71    545.05 o 
  -9   2   3    38749.28    35791.04    782.34 o 
  -8   2   3    25569.94    23809.16    527.45 o 
  -7   2   3    16227.45    15153.15    419.28 o 
  -6   2   3     6571.01     6582.74    238.32 o 
  -5   2   3    28177.96    27060.89    533.73 o 
  -4   2   3    33999.06    32093.33    486.81 o 
  -3   2   3     9718.91     9134.72    260.36 o 
  -2   2   3   100491.12    98075.29   1091.77 o 
  -1   2   3    12458.14    12922.13    331.89 o 
   0   2   3    45261.41    43948.11    688.69 o 
   1   2   3      841.41      955.42     79.46 o 
   2   2   3     1655.15     2089.09    121.79 o 
   3   2   3     5433.65     5385.31    188.24 o 
   4   2   3     3839.28     4677.69    164.67 o 
   5   2   3    16038.90    15881.52    375.49 o 
   6   2   3    75463.37    69031.71    934.29 o 
   7   2   3    32967.38    30410.82    691.76 o 
   8   2   3     1235.37     1212.28    108.04 o 
   9   2   3    25612.42    25547.96    737.73 o 
  10   2   3    57998.82    52663.70   1321.58 o 
  11   2   3   174430.55   172452.69   2973.65 o 
  12   2   3    75736.21    69876.19   1455.32 o 
  13   2   3   241126.94   239349.73   4018.07 o 
  14   2   3    77175.48    77007.49   1641.60 o 
  15   2   3    56190.36    58048.46   1451.56 o 
  16   2   3     5681.12     6105.06    610.67 o 
  17   2   3     6849.51     6802.90    605.98 o 
  18   2   3    25382.16    25181.01    745.24 o 
  19   2   3    23581.75    27880.34   1543.12 o 
  20   2   3    71533.20    73084.12   2049.91 o 
  21   2   3    77256.60    82297.46   2055.53 o 
  22   2   3    21214.65    22360.38   2505.47 o 
  23   2   3    13649.81    14044.50   1012.74 o 
  24   2   3     2329.82     2188.29    613.41 o 
  25   2   3     4509.63     3691.25    681.22 o 
  26   2   3     3297.04     2163.05    605.81 o 
  27   2   3    13065.87    13480.49   1511.63 o 
 -28   3   3     7034.73     7384.16   1373.22 o 
 -27   3   3    18631.39    20383.19   1832.10 o 
 -26   3   3      101.06      148.27    386.87 o 
 -25   3   3       54.43      456.95    224.90 o 
 -24   3   3    21123.83    21981.73   1509.22 o 
 -23   3   3    23982.06    26464.59   1725.62 o 
 -22   3   3    28865.70    30005.99   2827.60 o 
 -21   3   3    53177.46    55921.01   1699.05 o 
 -20   3   3     9998.29     9989.23    629.16 o 
 -19   3   3     6125.78     5935.06    413.63 o 
 -18   3   3     1175.04      967.95    158.78 o 
 -17   3   3   107807.50   109025.91   1518.69 o 
 -16   3   3      979.12     1179.19    167.85 o 
 -15   3   3   108643.05   106257.64   2074.51 o 
 -14   3   3    16557.49    15418.13    950.75 o 
 -13   3   3      820.68     1135.87    153.74 o 
 -12   3   3    17682.73    18042.98    908.04 o 
 -11   3   3   160979.80   154986.45   2188.67 o 
 -10   3   3    33152.63    32486.67   1017.35 o 
  -9   3   3   193936.84   181614.48   2097.28 o 
  -8   3   3     1264.99      959.46    100.42 o 
  -7   3   3   182591.20   179110.55   1819.17 o 
  -6   3   3    11548.52    10955.12    325.81 o 
  -5   3   3     4389.57     4449.83    201.73 o 
  -4   3   3    13030.75    13186.99    347.16 o 
  -3   3   3   211158.88   215671.75   1222.76 o 
  -2   3   3    29320.85    28820.91    592.73 o 
  -1   3   3   342652.66   356532.44   1857.28 o 
   0   3   3    26551.87    24966.92    544.49 o 
   1   3   3   190844.89   188424.28   1206.67 o 
   2   3   3    16568.36    16635.78    415.44 o 
   3   3   3     1515.07     1851.04    103.26 o 
   4   3   3   168029.72   165330.97   1606.72 o 
   5   3   3   144826.34   144083.31   1139.51 o 
   6   3   3   118890.30   113176.02   1434.27 o 
   7   3   3   113060.00   105857.45   2414.86 o 
   8   3   3    25231.32    25561.37    610.32 o 
   9   3   3    40130.98    39087.91    908.22 o 
  10   3   3   132956.41   129152.02   2141.41 o 
  11   3   3     5195.72     5119.40    452.73 o 
  12   3   3   269476.66   272222.69   6406.30 o 
  13   3   3    82602.73    82333.18   2266.83 o 
  14   3   3   123120.72   131155.69   2263.70 o 
  15   3   3    67361.14    62963.22   2527.68 o 
  16   3   3    51610.93    52585.87   1678.19 o 
  17   3   3     2899.88     2561.00    389.73 o 
  18   3   3     5798.29     5743.11    545.85 o 
  19   3   3     6109.89     5744.93    600.33 o 
  20   3   3    98825.23   101186.40   5225.54 o 
  21   3   3    15814.70    17263.19   1525.68 o 
  22   3   3    78387.80    83756.05   3475.79 o 
  23   3   3     5986.43     6056.34    753.43 o 
  24   3   3      255.71     1143.34    347.87 o 
  25   3   3     5857.29     5739.61    806.83 o 
  26   3   3    35891.43    37089.98   1463.00 o 
  27   3   3     6816.13     6483.08    778.14 o 
 -28   4   3      833.77      791.28    295.74 o 
 -27   4   3     3237.66     3939.20    695.87 o 
 -26   4   3    17706.09    18602.23   1163.74 o 
 -25   4   3    32314.19    38682.60   3340.34 o 
 -24   4   3    10240.02    11230.34    851.07 o 
 -23   4   3    46436.70    49536.75   3419.58 o 
 -22   4   3     1371.13     1427.98    543.29 o 
 -21   4   3    20823.00    21518.31   1480.13 o 
 -20   4   3      550.26      386.21    182.81 o 
 -19   4   3     1647.71     1610.19    253.49 o 
 -18   4   3     6438.59     6537.76    615.30 o 
 -17   4   3      700.63      787.27    188.16 o 
 -16   4   3    22118.67    21505.03    925.34 o 
 -15   4   3      842.19      994.79    165.04 o 
 -14   4   3     6928.59     7322.68    595.75 o 
 -13   4   3     6168.84     5704.68    435.71 o 
 -12   4   3    49080.47    47215.12   1106.43 o 
 -11   4   3     3857.62     3924.40    261.32 o 
 -10   4   3   118285.91   113106.65   2086.28 o 
  -9   4   3      820.41      805.47    101.90 o 
  -8   4   3   132790.13   128843.98   1546.64 o 
  -7   4   3    61511.55    57235.28    828.28 o 
  -6   4   3    39629.60    40259.31    633.52 o 
  -5   4   3   200927.81   199367.81   1503.34 o 
  -4   4   3    24214.46    22513.70    452.64 o 
  -3   4   3    87908.79    86611.59    983.92 o 
  -2   4   3    28404.43    27367.70    556.85 o 
  -1   4   3       32.63      269.54     45.85 o 
   0   4   3   122775.45   119484.00   1013.10 o 
   1   4   3    88114.42    85891.30    982.01 o 
   2   4   3    98243.96    93900.82    755.93 o 
   3   4   3   123570.68   121348.88    965.41 o 
   4   4   3      862.51     1010.55     88.40 o 
   5   4   3      862.14      827.47     92.03 o 
   6   4   3      831.58     1468.04    137.76 o 
   7   4   3    56078.74    54068.68    947.66 o 
   8   4   3    10625.17     9777.60    481.75 o 
   9   4   3    15572.68    14054.46    624.28 o 
  10   4   3    15007.02    14286.09    658.94 o 
  11   4   3    28323.14    28572.60    856.99 o 
  12   4   3      390.79      405.15    124.71 o 
  13   4   3      134.36      245.51     70.54 o 
  14   4   3     3952.32     4037.27    419.40 o 
  15   4   3    11939.06    12013.49    720.43 o 
  16   4   3    26536.26    24992.73   1751.27 o 
  17   4   3     9429.68     9869.19    674.68 o 
  18   4   3    26854.65    27026.94    843.94 o 
  19   4   3     6479.72     6062.99    687.39 o 
  20   4   3     2219.22     1557.98    492.94 o 
  21   4   3       41.49      285.40    350.96 o 
  22   4   3    22267.30    25787.72   1521.76 o 
  23   4   3       35.25      655.00    249.77 o 
  24   4   3    39354.18    41210.38   2419.63 o 
  25   4   3      907.92     1016.80    340.60 o 
  26   4   3     6862.04     7335.80    966.38 o 
 -27   5   3     5181.33     4758.25    718.97 o 
 -26   5   3    11198.20    11055.13   1378.28 o 
 -25   5   3     8568.15     9343.72    964.28 o 
 -24   5   3    19999.49    22138.75   1574.85 o 
 -23   5   3     2992.12     4086.08    710.57 o 
 -22   5   3    17726.01    17494.81    935.72 o 
 -21   5   3      716.86      781.28    181.64 o 
 -20   5   3      293.29      550.69    153.96 o 
 -19   5   3       57.15      455.95    195.30 o 
 -18   5   3    28627.72    27349.63    903.82 o 
 -17   5   3     9806.40     9595.14    592.13 o 
 -16   5   3      641.84      613.41    107.61 o 
 -15   5   3    41713.59    41534.03   1302.85 o 
 -14   5   3     8417.71     8007.54    581.18 o 
 -13   5   3    65085.73    64735.60   1376.88 o 
 -12   5   3     9865.11     9774.92    627.00 o 
 -11   5   3    33661.91    32198.04   1040.55 o 
 -10   5   3      975.14     1051.96    173.52 o 
  -9   5   3    21418.81    21759.82    850.74 o 
  -8   5   3    77686.50    77159.87   1383.51 o 
  -7   5   3    10115.08     9566.62    459.40 o 
  -6   5   3   146106.69   145922.58  20182.12 o 
  -5   5   3     8615.73     8119.75    413.61 o 
  -4   5   3   283305.84   279793.16   3180.60 o 
  -3   5   3    28133.81    26226.74    615.94 o 
  -2   5   3    83252.72    80299.89    908.21 o 
  -1   5   3    47660.20    44842.03    629.49 o 
   0   5   3     7152.76     6459.80    240.77 o 
   1   5   3    56686.93    56617.40    779.76 o 
   2   5   3    48169.05    43918.15    671.07 o 
   3   5   3     9215.79     9195.40    423.87 o 
   4   5   3    26545.74    25027.83    571.80 o 
   5   5   3      647.75      720.56     82.57 o 
   6   5   3      472.28      563.31     74.60 o 
   7   5   3    13060.21    12726.32    542.41 o 
   8   5   3     2405.25     2758.80    265.23 o 
   9   5   3    10511.45     9833.33    510.46 o 
  10   5   3     5338.13     5109.40    326.88 o 
  11   5   3     7133.83     8281.33    611.31 o 
  12   5   3       69.53      258.00     67.78 o 
  13   5   3      316.92      484.75     92.74 o 
  14   5   3    26966.37    26424.69   1019.82 o 
  15   5   3     2095.56     2116.34    264.86 o 
  16   5   3    19778.29    19521.93   1130.88 o 
  17   5   3     8314.82     8400.97    518.17 o 
  18   5   3     3769.54     4252.60    426.69 o 
  19   5   3     3604.42     4287.24    501.60 o 
  20   5   3     1207.65     1696.74    445.06 o 
  21   5   3      425.16      520.85    227.45 o 
  22   5   3     1283.16     1964.26    409.67 o 
  23   5   3     2913.63     2839.87    604.51 o 
  24   5   3      574.99      804.52    317.80 o 
  25   5   3     9124.66     8140.90    975.11 o 
  26   5   3        1.26      432.94    196.71 o 
 -27   6   3      614.55     1598.99    455.64 o 
 -26   6   3     7003.36     6666.06    959.52 o 
 -25   6   3       94.26      352.87    191.33 o 
 -24   6   3     1351.75     2169.48    508.62 o 
 -23   6   3     2109.56     2146.22    504.53 o 
 -22   6   3     9345.58     9157.36    820.93 o 
 -21   6   3     4226.06     4537.28    600.00 o 
 -20   6   3    18110.77    17024.04    760.23 o 
 -19   6   3    16915.78    17198.76    991.36 o 
 -18   6   3    12473.42    12150.82    588.87 o 
 -17   6   3    15858.79    15347.51    489.87 o 
 -16   6   3      575.04      568.00    115.23 o 
 -15   6   3       27.27      266.18     82.69 o 
 -14   6   3      950.29     1022.86    169.71 o 
 -13   6   3     4749.39     5149.02    441.10 o 
 -12   6   3     9630.95     9765.08    675.87 o 
 -11   6   3    28906.10    28653.26   1000.24 o 
 -10   6   3    32738.15    31968.62   1112.90 o 
  -9   6   3    19687.76    18565.86    847.27 o 
  -8   6   3    50047.73    50386.73   1363.73 o 
  -7   6   3    11473.62    12150.07    727.53 o 
  -6   6   3    23123.46    21888.25    683.93 o 
  -5   6   3    13913.17    14459.72    541.25 o 
  -4   6   3       69.45      296.47     66.50 o 
  -3   6   3      221.47      483.33     77.02 o 
  -2   6   3    60499.70    59243.84    896.76 o 
  -1   6   3    12000.05    10703.21    484.93 o 
   0   6   3    69291.80    63755.36   1275.51 o 
   1   6   3    75901.21    76704.71   1073.14 o 
   2   6   3    33427.29    32758.51    774.90 o 
   3   6   3    34275.93    32296.87    851.82 o 
   4   6   3     3915.00     3964.76    287.26 o 
   5   6   3    64939.60    63184.96   1044.24 o 
   6   6   3    31834.50    31685.34    881.21 o 
   7   6   3    26851.43    26157.10    778.94 o 
   8   6   3    19881.37    20587.21    758.85 o 
   9   6   3     1735.15     2228.89    203.88 o 
  10   6   3    12918.58    12888.17    756.06 o 
  11   6   3    29223.30    28812.21   1108.73 o 
  12   6   3     5710.81     5896.94    406.37 o 
  13   6   3   103462.84   107317.27   1738.46 o 
  14   6   3    32089.74    34361.68   1565.57 o 
  15   6   3    32855.24    34607.07   1512.41 o 
  16   6   3    19300.41    18977.95   1032.41 o 
  17   6   3      182.26      252.73    158.02 o 
  18   6   3    12077.59    13377.17    985.41 o 
  19   6   3    14061.69    14993.29   1350.66 o 
  20   6   3      466.18      463.37    193.83 o 
  21   6   3    12849.42    14807.42   1726.97 o 
  22   6   3    34401.84    37245.71   1702.42 o 
  23   6   3     6518.01     5033.43    698.65 o 
  24   6   3    27091.93    25544.90   2212.30 o 
  25   6   3      306.16      337.06    195.75 o 
  26   6   3     6451.36     5762.37    838.48 o 
 -26   7   3      507.79      702.47    268.96 o 
 -25   7   3     4479.66     3540.18    699.14 o 
 -24   7   3      205.48     1140.82    371.38 o 
 -23   7   3    11811.55    12599.54   1183.76 o 
 -22   7   3     1725.44     1878.84    332.82 o 
 -21   7   3    13187.32    13229.76   1275.18 o 
 -20   7   3    18420.22    18652.27   1815.18 o 
 -19   7   3     4532.32     4416.98    525.52 o 
 -18   7   3    26013.40    26879.57    863.87 o 
 -17   7   3    16324.14    17358.67    597.81 o 
 -16   7   3      779.21      777.96    175.92 o 
 -15   7   3      454.00      849.56    205.81 o 
 -14   7   3     5676.34     5914.02    570.13 o 
 -13   7   3    14920.03    16436.14   1009.56 o 
 -12   7   3     9982.35    10808.60   1075.97 o 
 -11   7   3     3914.72     3580.55    364.17 o 
 -10   7   3    44661.11    44149.09   1459.39 o 
  -9   7   3     2477.15     2400.85    277.93 o 
  -8   7   3    25113.44    25282.56   1104.90 o 
  -7   7   3     1072.29     1600.71    223.13 o 
  -6   7   3     5470.85     5491.09    435.39 o 
  -5   7   3    64620.70    60715.54   1101.32 o 
  -4   7   3     3934.03     4605.92    339.84 o 
  -3   7   3    88559.50    84344.64   1604.97 o 
  -2   7   3     3492.11     3240.05    293.60 o 
  -1   7   3    55541.24    54322.40    998.07 o 
   0   7   3      791.66     1022.66    179.92 o 
   1   7   3     8955.53     8623.75    534.33 o 
   2   7   3    18898.53    18366.52    731.04 o 
   3   7   3    49435.06    46176.75   1509.36 o 
   4   7   3    13213.01    12490.37    797.96 o 
   5   7   3    97228.07    93823.64   1411.81 o 
   6   7   3      415.21      297.03    199.51 o 
   7   7   3    49568.96    48951.26   1225.42 o 
   8   7   3     5231.09     4627.39    371.08 o 
   9   7   3    18181.63    16720.73   1095.85 o 
  10   7   3     2359.20     2485.11    301.58 o 
  11   7   3    10100.47     9732.51    672.26 o 
  12   7   3     1146.13     1182.56    180.30 o 
  13   7   3     5842.26     5404.48    494.61 o 
  14   7   3     4336.93     4087.58    403.28 o 
  15   7   3     7766.91     8619.64    471.45 o 
  16   7   3     5052.08     5210.11    405.60 o 
  17   7   3     7696.03     8059.01    669.84 o 
  18   7   3     7396.92     8586.85    936.09 o 
  19   7   3     3980.33     3594.64    640.15 o 
  20   7   3    24206.10    25129.54   1554.82 o 
  21   7   3    10139.41     8081.43    883.71 o 
  22   7   3     7436.68     6897.61    692.03 o 
  23   7   3    10897.53    10998.26    964.54 o 
  24   7   3      401.19      369.56    172.16 o 
  25   7   3     1206.81      917.43    361.41 o 
 -26   8   3      197.81      379.95    314.47 o 
 -25   8   3     5917.92     5958.99    758.87 o 
 -24   8   3     4198.48     5080.28    644.73 o 
 -23   8   3     2553.60     2785.16    561.91 o 
 -22   8   3     7285.09     7293.17    629.08 o 
 -21   8   3     3934.60     3559.54    459.84 o 
 -20   8   3      430.31      685.63    169.91 o 
 -19   8   3     1800.19     1440.20    325.96 o 
 -18   8   3    30556.62    32857.12   1292.04 o 
 -17   8   3     9407.54     9086.06    531.83 o 
 -16   8   3    98842.66   102645.27   2550.80 o 
 -15   8   3      723.94     1123.91    192.67 o 
 -14   8   3    46814.70    47080.05   1509.16 o 
 -13   8   3    13962.73    14625.03    729.15 o 
 -12   8   3      236.60      519.73    169.63 o 
 -11   8   3     1644.46     1817.65    281.78 o 
 -10   8   3    32474.41    32847.07   1081.91 o 
  -9   8   3     1037.96     1384.86    212.85 o 
  -8   8   3   161137.33   170586.38   2200.27 o 
  -7   8   3      403.48      531.64    119.27 o 
  -6   8   3    55648.62    56904.96   1571.04 o 
  -5   8   3    22135.60    21058.63    916.61 o 
  -4   8   3     9533.95     8915.76    614.48 o 
  -3   8   3    63580.24    61287.54   1300.84 o 
  -2   8   3   173594.97   178740.70   2713.21 o 
  -1   8   3    19206.39    19408.97    774.10 o 
   0   8   3   155714.94   158799.16   1902.88 o 
   1   8   3    10768.06    11387.72    680.23 o 
   2   8   3    10856.53     9823.17    877.22 o 
   3   8   3      906.25      864.62    133.00 o 
   4   8   3   105652.90   109621.55   1764.90 o 
   5   8   3    22826.21    24065.13   1133.59 o 
   6   8   3   165720.81   169199.97   2345.18 o 
   7   8   3    45505.87    42892.97   1462.10 o 
   8   8   3   195839.47   202797.63   2827.17 o 
   9   8   3      423.49      564.69    135.76 o 
  10   8   3    87513.66    91803.86   2373.77 o 
  11   8   3    19983.88    20358.71   1255.48 o 
  12   8   3     1367.70     2106.26    359.89 o 
  13   8   3    24364.67    26277.46   1119.46 o 
  14   8   3    32073.43    35508.06    994.79 o 
  15   8   3     1564.42     1390.24    300.97 o 
  16   8   3    64042.94    69280.07   1987.16 o 
  17   8   3    22165.72    22232.04   1081.49 o 
  18   8   3    29754.95    29689.96    983.02 o 
  19   8   3   129694.44   136700.22   3577.38 o 
  20   8   3     7207.54     6646.93    653.28 o 
  21   8   3   101980.02   104226.88   2616.97 o 
  22   8   3      938.13     1529.84    450.59 o 
  23   8   3     8549.86     8051.16   1249.37 o 
  24   8   3      745.53     1910.97    417.12 o 
 -25   9   3     4898.16     3480.21    596.48 o 
 -24   9   3    20007.52    18378.63   1091.02 o 
 -23   9   3    12637.74    12337.33    939.53 o 
 -22   9   3    20935.04    18909.73   1245.59 o 
 -21   9   3     7577.91     8508.78    889.19 o 
 -20   9   3      344.71      372.23    232.78 o 
 -19   9   3     7959.73     7830.33    770.94 o 
 -18   9   3    23497.65    21893.81   1090.72 o 
 -17   9   3    56150.49    62577.49   1487.44 o 
 -16   9   3    26975.28    28203.57   1087.70 o 
 -15   9   3    63210.15    63881.23   1845.87 o 
 -14   9   3    28568.33    28975.13   1119.48 o 
 -13   9   3     4794.70     4939.82    466.65 o 
 -12   9   3     1575.27     1528.96    256.63 o 
 -11   9   3     5334.49     5456.82    586.03 o 
 -10   9   3      439.14      384.75    118.74 o 
  -9   9   3    30802.91    33807.39   1241.97 o 
  -8   9   3        0.06      433.74    121.23 o 
  -7   9   3    40703.24    40915.90   1154.99 o 
  -6   9   3      850.22     1075.65    190.01 o 
  -5   9   3    17681.07    17155.75   1100.79 o 
  -4   9   3     4493.46     4945.15    514.69 o 
  -3   9   3    15894.32    17351.86   1118.79 o 
  -2   9   3    27275.79    25721.04   1163.87 o 
  -1   9   3    45950.23    44714.98   1152.80 o 
   0   9   3   110221.66   110244.27   1780.11 o 
   1   9   3    41426.72    38777.32   1121.97 o 
   2   9   3    67403.86    65839.96   1440.88 o 
   3   9   3      955.74     1041.65    151.50 o 
   4   9   3    15890.89    15708.00    930.93 o 
   5   9   3    17205.37    15869.54   1181.32 o 
   6   9   3   141699.45   148297.73   2217.28 o 
   7   9   3     7032.82     7449.33    643.11 o 
   8   9   3   148548.91   151457.48   2075.14 o 
   9   9   3    32495.38    33182.13   1272.91 o 
  10   9   3    29780.19    30525.22   1177.15 o 
  11   9   3     7245.17     6738.57    782.37 o 
  12   9   3     3574.76     3703.99    396.98 o 
  13   9   3     6219.89     6068.13    569.24 o 
  14   9   3    24038.30    23683.62   1093.85 o 
  15   9   3     3117.95     2706.70    312.86 o 
  16   9   3     8594.72     8279.86    621.66 o 
  17   9   3     3113.60     3066.61    461.18 o 
  18   9   3      313.97      643.91    528.76 o 
  19   9   3     1078.04      942.70    275.26 o 
  20   9   3     5438.59     5588.73    636.57 o 
  21   9   3     1610.27     1493.49    440.07 o 
  22   9   3    14094.88    12966.70   1053.18 o 
  23   9   3    20705.57    17381.90   3100.48 o 
 -24  10   3      249.83      565.07    281.67 o 
 -23  10   3     6053.90     5253.73   1330.26 o 
 -22  10   3     7530.58     6287.16    605.24 o 
 -21  10   3    11162.52    12213.76    981.77 o 
 -20  10   3     6356.97     5674.96    622.89 o 
 -19  10   3    58550.45    61321.03   1338.60 o 
 -18  10   3      336.51      736.63    207.63 o 
 -17  10   3    90423.35    96402.07   2174.02 o 
 -16  10   3      325.55      607.24    154.48 o 
 -15  10   3    34676.40    34344.77   1219.92 o 
 -14  10   3      828.10     1066.31    202.69 o 
 -13  10   3     4382.83     4791.70    467.12 o 
 -12  10   3       10.40      530.28    164.99 o 
 -11  10   3    25902.78    25641.40    802.78 o 
 -10  10   3      344.26      417.40    139.69 o 
  -9  10   3    35737.93    38256.57   1510.32 o 
  -8  10   3    10665.42    11075.58    747.66 o 
  -7  10   3    11009.77    11827.23    779.75 o 
  -6  10   3    24572.69    24829.95   1266.04 o 
  -5  10   3    10582.22    11590.23    934.53 o 
  -4  10   3     1727.81     2281.99    311.49 o 
  -3  10   3    66340.48    68993.99   1580.43 o 
  -2  10   3      952.60     1203.97    249.29 o 
  -1  10   3       82.36      236.15    109.67 o 
   0  10   3    14748.17    16344.22   1039.80 o 
   1  10   3    37413.32    35755.77   1374.03 o 
   2  10   3    51610.90    53007.22   1351.49 o 
   3  10   3    28971.39    30223.93   1335.96 o 
   4  10   3    32666.22    35412.55   1224.05 o 
   5  10   3    10827.80    10177.42    663.85 o 
   6  10   3      794.86      987.04    180.42 o 
   7  10   3    17830.51    18148.09   1070.82 o 
   8  10   3    15471.54    15653.14    975.99 o 
   9  10   3    50730.07    51926.94   1696.77 o 
  10  10   3    47301.82    51614.71   1437.93 o 
  11  10   3    11491.41    11654.35    515.70 o 
  12  10   3    18388.80    18718.10    717.62 o 
  13  10   3     3083.91     3185.25    392.93 o 
  14  10   3     2189.37     2075.17    402.05 o 
  15  10   3    25728.61    23194.74    841.53 o 
  16  10   3    16269.30    15519.80   1162.28 o 
  17  10   3     9312.89     9376.83    786.86 o 
  18  10   3    17295.45    17208.10   1457.37 o 
  19  10   3     2477.39     2543.43    416.64 o 
  20  10   3     1673.01     1290.95    420.10 o 
  21  10   3     4641.13     4125.72    813.37 o 
  22  10   3     5052.67     5168.85   1123.92 o 
 -23  11   3    17104.37    15898.72   1248.84 o 
 -22  11   3       57.79     1015.05    254.59 o 
 -21  11   3    25142.72    24668.37   2273.29 o 
 -20  11   3     2002.48     2243.94    465.46 o 
 -19  11   3     6346.62     5592.46    608.84 o 
 -18  11   3     3341.51     3332.41    640.00 o 
 -17  11   3      802.72     1003.34    226.17 o 
 -16  11   3    13643.09    12701.52    816.94 o 
 -15  11   3    36274.52    36174.38   1549.50 o 
 -14  11   3     1251.24     1511.19    253.69 o 
 -13  11   3    16318.31    16770.82    928.15 o 
 -12  11   3     7844.66     9348.26    608.08 o 
 -11  11   3       34.96      454.95    159.99 o 
 -10  11   3    11206.64    12192.29    673.93 o 
  -9  11   3      368.49      832.05    201.13 o 
  -8  11   3    15307.17    15624.43   1059.41 o 
  -7  11   3      793.28      637.73    339.89 o 
  -6  11   3     3690.95     3489.19    568.54 o 
  -5  11   3     7208.93     7864.46    742.35 o 
  -4  11   3      715.04      888.60    163.20 o 
  -3  11   3      424.00      435.48    180.23 o 
  -2  11   3      283.84      447.95    122.37 o 
  -1  11   3     2124.92     2660.18    318.43 o 
   0  11   3     4787.56     5463.57    605.75 o 
   1  11   3     5707.90     6032.16    590.84 o 
   2  11   3     2811.90     3152.97    390.98 o 
   3  11   3    34469.53    34452.46   1306.07 o 
   4  11   3    16122.66    15601.15   1018.09 o 
   5  11   3    13264.76    13080.84    895.26 o 
   6  11   3    25946.76    27794.11   1246.20 o 
   7  11   3    31029.80    32609.56   1219.18 o 
   8  11   3    25710.92    25499.30    914.26 o 
   9  11   3        1.85      321.54    116.75 o 
  10  11   3     3497.38     3295.87    322.64 o 
  11  11   3    20359.69    23698.34   1147.41 o 
  12  11   3    26381.74    26671.85    939.90 o 
  13  11   3    39539.81    38324.74   1351.20 o 
  14  11   3    11957.78    11250.42    693.91 o 
  15  11   3     7923.52     7503.11    624.54 o 
  16  11   3     1172.36     1318.65    269.86 o 
  17  11   3     1640.60     1409.09    280.86 o 
  18  11   3     2789.41     2412.48    422.32 o 
  19  11   3     4602.24     4003.15   1918.73 o 
  20  11   3    18901.59    17770.97   1732.76 o 
  21  11   3     5565.43     5481.88   1143.65 o 
 -21  12   3     6771.90     6046.77    812.83 o 
 -20  12   3     5115.09     5189.81    586.40 o 
 -19  12   3     9732.45     9334.71    710.05 o 
 -18  12   3     2779.51     2717.71    430.90 o 
 -17  12   3     1093.22     1393.28    223.62 o 
 -16  12   3    22814.27    22511.67    856.44 o 
 -15  12   3     1112.35     1563.60    308.09 o 
 -14  12   3    30349.15    30730.44   1231.51 o 
 -13  12   3     7612.39     7459.67    657.05 o 
 -12  12   3     2274.83     2457.52    304.29 o 
 -11  12   3     9333.09    10197.68    678.22 o 
 -10  12   3     1504.62     1521.17    224.88 o 
  -9  12   3    17848.23    17897.56    679.49 o 
  -8  12   3    10489.16    10785.61    538.51 o 
  -7  12   3     2068.51     2434.51    279.61 o 
  -6  12   3    30643.15    32580.57   1136.22 o 
  -5  12   3     1261.94     1704.78    264.47 o 
  -4  12   3     6862.82     7696.78    578.31 o 
  -3  12   3    20494.64    21222.25    792.53 o 
  -2  12   3     9106.98     9214.65    571.67 o 
  -1  12   3    24273.02    25045.78    886.81 o 
   0  12   3    14381.46    15492.68    932.20 o 
   1  12   3     1008.07     1192.37    254.70 o 
   2  12   3    16664.91    17403.07    883.33 o 
   3  12   3     3221.19     3366.48    361.16 o 
   4  12   3     6423.08     5934.64    431.34 o 
   5  12   3     6255.05     6477.18    492.63 o 
   6  12   3      401.45      671.49    140.05 o 
   7  12   3    10259.38     9562.17    592.30 o 
   8  12   3     3723.32     4214.45    523.12 o 
   9  12   3    10070.81     9448.45    551.56 o 
  10  12   3     2361.86     2372.66    352.81 o 
  11  12   3     9082.78     8959.96    534.24 o 
  12  12   3     2989.44     2690.02    370.16 o 
  13  12   3    11997.34    12157.30    654.90 o 
  14  12   3      143.68      568.11    151.52 o 
  15  12   3     7265.15     8147.78    758.41 o 
  16  12   3     1496.10     1470.60    426.87 o 
  17  12   3      197.02      503.79    225.59 o 
  18  12   3      530.44      656.02    186.42 o 
  19  12   3      729.56      349.47    231.09 o 
  20  12   3     4596.43     3425.27    624.61 o 
 -20  13   3      661.22      632.47    274.39 o 
 -19  13   3     1051.51      684.61    253.64 o 
 -18  13   3      231.95      453.64    179.41 o 
 -17  13   3    16037.05    16191.11    902.38 o 
 -16  13   3    12796.76    12335.27    858.62 o 
 -15  13   3    28428.82    28422.03   1263.81 o 
 -14  13   3    24101.16    22499.88   1070.12 o 
 -13  13   3     2059.42     1999.02    288.95 o 
 -12  13   3    14280.85    15671.30    862.63 o 
 -11  13   3      123.47      306.83    221.18 o 
 -10  13   3     3442.54     3155.16    393.92 o 
  -9  13   3     2800.07     3630.09    428.86 o 
  -8  13   3     3859.86     3559.34    447.69 o 
  -7  13   3    18865.28    19359.48    793.48 o 
  -6  13   3    29115.97    29472.96   1442.54 o 
  -5  13   3     6863.28     6990.08    611.42 o 
  -4  13   3    40285.96    43638.57   1019.97 o 
  -3  13   3       82.37      498.73    125.94 o 
  -2  13   3    41135.55    41964.38    691.13 o 
  -1  13   3    31151.69    33514.40   1159.60 o 
   0  13   3      561.88      415.86    121.36 o 
   1  13   3    12239.14    12624.58    750.78 o 
   2  13   3    16494.16    16859.17    815.38 o 
   3  13   3       60.64      489.72    212.56 o 
   4  13   3   106509.01   112885.42   2447.09 o 
   5  13   3    11153.16    10810.02    740.99 o 
   6  13   3    85838.50    92746.37   2010.79 o 
   7  13   3    26417.39    26737.46    979.76 o 
   8  13   3    11149.63    12615.43    769.15 o 
   9  13   3    15458.54    14846.92    723.22 o 
  10  13   3     4955.82     4975.69    530.35 o 
  11  13   3      864.97     1220.99    270.02 o 
  12  13   3    28601.13    30287.92   1800.65 o 
  13  13   3    12785.76    12731.39    811.96 o 
  14  13   3    17502.93    16804.37    966.54 o 
  15  13   3     7694.90     6540.49    936.30 o 
  16  13   3     2108.00     1452.63    652.78 o 
  17  13   3     7537.61     7429.12   1172.79 o 
  18  13   3     1310.95     1649.53    549.07 o 
  19  13   3     2285.31     2814.67    572.55 o 
 -18  14   3     5311.33     5207.66    553.79 o 
 -17  14   3     7046.09     6767.43    744.33 o 
 -16  14   3    43556.40    42255.64   2604.11 o 
 -15  14   3    38426.09    38131.08   1878.95 o 
 -14  14   3    47635.55    47787.53   1493.43 o 
 -13  14   3    39036.40    38072.57   1531.02 o 
 -12  14   3     3175.22     2946.13    404.06 o 
 -11  14   3    32616.37    34346.39   1240.55 o 
 -10  14   3     4387.60     5266.82    426.99 o 
  -9  14   3     6424.06     6727.77    493.57 o 
  -8  14   3    21641.31    23379.57   1105.99 o 
  -7  14   3     9212.98     9113.30    587.01 o 
  -6  14   3    40134.34    43949.89   1687.51 o 
  -5  14   3    38821.91    42413.08   1493.88 o 
  -4  14   3     5592.14     5424.46    508.01 o 
  -3  14   3    39429.16    42557.21   1029.01 o 
  -2  14   3    24727.75    27788.90   1240.58 o 
  -1  14   3    36301.32    39506.20   1556.58 o 
   0  14   3    14592.13    13322.71    848.89 o 
   1  14   3     1614.78     2088.90    311.58 o 
   2  14   3     1386.17     1197.60    221.61 o 
   3  14   3     8253.99     9068.71    630.05 o 
   4  14   3     2004.13     1573.94    589.53 o 
   5  14   3    50128.45    56007.97   1932.56 o 
   6  14   3     1535.24     1245.41    256.82 o 
   7  14   3    54672.48    60230.76   1926.03 o 
   8  14   3     3728.73     3840.14    654.02 o 
   9  14   3    29809.68    29166.10   1547.14 o 
  10  14   3     2206.31     2451.50    509.56 o 
  11  14   3     3744.37     4230.58    493.95 o 
  12  14   3      543.49      596.33    203.08 o 
  13  14   3    33115.73    29131.21   1762.75 o 
  14  14   3     2429.63     2772.18    548.13 o 
  15  14   3    20853.26    18805.92   3729.30 o 
  16  14   3      735.48      508.65    208.91 o 
  17  14   3     2316.43     2320.38    581.54 o 
 -16  15   3    22131.81    19672.89   1474.32 o 
 -15  15   3      225.08      648.70    178.26 o 
 -14  15   3     2217.42     1735.62    305.87 o 
 -13  15   3      352.93      286.98    135.64 o 
 -12  15   3    34536.19    37418.78   1739.30 o 
 -11  15   3        9.37      497.63    179.89 o 
 -10  15   3    19046.63    20316.66   1318.98 o 
  -9  15   3     3010.67     3174.84    400.02 o 
  -8  15   3    11735.04    11903.97    712.47 o 
  -7  15   3     4099.07     4636.67    626.67 o 
  -6  15   3     1269.05      905.25    266.81 o 
  -5  15   3     4020.19     4101.34    483.31 o 
  -4  15   3    17833.68    19610.32   1251.82 o 
  -3  15   3     8025.53     8275.35    565.88 o 
  -2  15   3     7699.45     8439.79    608.08 o 
  -1  15   3       74.43      470.56    168.52 o 
   0  15   3     5162.41     5192.67    428.33 o 
   1  15   3    18729.01    18680.92    960.12 o 
   2  15   3    13234.84    13660.87    870.66 o 
   3  15   3    38901.99    40358.39    991.13 o 
   4  15   3     3707.60     3573.85    442.68 o 
   5  15   3    35603.40    35607.37   1525.18 o 
   6  15   3       96.74      818.57    250.00 o 
   7  15   3     2131.49     2452.99    435.51 o 
   8  15   3    12778.83    12933.68    883.46 o 
   9  15   3     4957.39     4077.44    538.60 o 
  10  15   3    27932.36    28428.31   1519.28 o 
  11  15   3     6748.61     5736.44    566.46 o 
  12  15   3     3289.01     2512.27    550.79 o 
  13  15   3      659.20      882.95    237.30 o 
  14  15   3      266.49      451.96    264.09 o 
  15  15   3      241.06      963.70    334.75 o 
 -14  16   3       81.22      375.42    156.94 o 
 -13  16   3     7389.88     6712.78    745.57 o 
 -12  16   3     1954.72     1492.21    255.59 o 
 -11  16   3    19580.79    19825.47    903.13 o 
 -10  16   3     3285.11     3364.08    406.48 o 
  -9  16   3    10067.79     9546.53    587.56 o 
  -8  16   3      930.27      860.90    208.92 o 
  -7  16   3     2056.41     2357.50    387.02 o 
  -6  16   3     4115.12     4740.80    548.52 o 
  -5  16   3     6780.74     6235.82    557.32 o 
  -4  16   3     9073.09     9337.13    673.15 o 
  -3  16   3     7687.93     7022.33    577.76 o 
  -2  16   3    11071.30    10340.23    774.14 o 
  -1  16   3     3201.75     3280.29    462.37 o 
   0  16   3     1419.79     1167.30    374.80 o 
   1  16   3    20069.53    19357.62   1000.17 o 
   2  16   3     3904.51     4368.11   1054.33 o 
   3  16   3    13310.96    12218.42   1016.94 o 
   4  16   3    20506.43    23854.53   1289.62 o 
   5  16   3      387.03      763.09    197.35 o 
   6  16   3    38692.94    39430.79   2011.67 o 
   7  16   3     3455.34     3226.64    523.45 o 
   8  16   3    14714.30    13653.50    850.46 o 
   9  16   3     2945.11     3031.48    468.34 o 
  10  16   3      264.68      769.18    264.73 o 
  11  16   3      148.42      639.03    239.78 o 
  12  16   3     1282.62      878.06    227.16 o 
 -10  17   3     2490.98     2544.03    387.70 o 
  -9  17   3    13045.84    13786.81    988.15 o 
  -8  17   3     1453.07     1424.84    452.11 o 
  -7  17   3    16458.62    15462.28   1235.44 o 
  -6  17   3      250.03      756.16    171.45 o 
  -5  17   3      410.37      634.86    180.36 o 
  -4  17   3     1284.97      779.90    740.11 o 
  -3  17   3     5622.04     4828.68    898.77 o 
  -2  17   3    12900.27    11809.30    888.93 o 
  -1  17   3    19070.73    17593.94   1071.67 o 
   0  17   3    15032.03    15229.27    678.79 o 
   1  17   3    12751.21    12991.48   1030.20 o 
   2  17   3    22002.55    19032.37   1390.09 o 
   3  17   3     1428.73     1060.18    256.76 o 
   4  17   3     3300.66     2638.09    527.69 o 
   5  17   3     9238.22     8442.42   1038.24 o 
   6  17   3      957.79     1328.04    363.71 o 
   7  17   3    22804.68    19689.69   1514.38 o 
   8  17   3     2435.42     1433.57    423.74 o 
   9  17   3    14340.74    11702.05   1195.75 o 
  -4  18   3      733.52      895.82    281.66 o 
  -3  18   3      167.87      638.49    199.63 o 
  -2  18   3     5065.90     4750.82    712.86 o 
  -1  18   3      475.74      483.92    315.00 o 
   0  18   3     2830.31     2744.21    431.44 o 
   1  18   3     9942.23     7877.47    821.67 o 
   2  18   3     3061.92     1617.36    757.19 o 
 -29   0   4    77030.80    86063.96   6881.21 o 
 -28   0   4    10164.01    10086.44   1700.39 o 
 -27   0   4    18931.80    21232.19   1700.34 o 
 -26   0   4    64756.95    67513.47   2092.56 o 
 -25   0   4    11907.17    13336.91   1321.63 o 
 -24   0   4    80726.50    88572.09   3455.04 o 
 -23   0   4    12358.44    12189.29   1484.09 o 
 -22   0   4    10676.54    11799.65   5300.45 o 
 -21   0   4     8716.25     8356.47   1246.11 o 
 -20   0   4    79732.44    78688.49   2401.95 o 
 -19   0   4    20304.76    18540.01   1073.69 o 
 -18   0   4   268608.19   281885.25   7419.14 o 
 -17   0   4    16325.00    17903.74   1562.45 o 
 -16   0   4   179720.14   178658.86   6398.95 o 
 -15   0   4    47966.50    47710.95   1905.97 o 
 -14   0   4    10351.87    10129.94    736.56 o 
 -13   0   4   151823.91   152534.19   4047.15 o 
 -12   0   4   213007.91   211109.86   6062.20 o 
 -11   0   4     4978.60     4682.18    533.36 o 
 -10   0   4   272271.34   266194.56   5734.85 o 
  -9   0   4   179718.52   174941.36   3088.06 o 
  -8   0   4   425659.28   415828.72   5430.57 o 
  -7   0   4   142983.94   134508.42   2367.60 o 
  -6   0   4   173545.56   176395.22   1551.94 o 
  -5   0   4     7901.21     8375.30    388.42 o 
  -4   0   4   132211.09   130666.01   2390.13 o 
  -3   0   4    45546.85    43910.99   1323.92 o 
  -2   0   4     6064.63     6302.15    308.75 o 
   0   0   4     7667.25     7952.75    293.14 o 
   1   0   4    49823.14    48194.27    914.39 o 
   2   0   4   160170.69   154461.69   2105.17 o 
   3   0   4   232932.78   222645.22   1901.31 o 
   4   0   4   136482.69   131396.00   2447.18 o 
   5   0   4   139735.55   134629.98   2264.38 o 
   6   0   4    12010.95    11199.26    379.83 o 
   7   0   4     1075.98     1498.77    154.74 o 
   8   0   4     6548.37     4845.09    422.84 o 
   9   0   4   130571.59   127496.84   3081.28 o 
  10   0   4   243850.56   237741.16   4829.61 o 
  11   0   4   135321.48   129115.26   4505.76 o 
  12   0   4     2881.67     1740.38    485.50 o 
  13   0   4     4067.57     4348.00    909.70 o 
  14   0   4    29637.24    27187.81   2151.27 o 
  15   0   4    17775.92    19536.00   2539.19 o 
  16   0   4     4467.08     4147.36   1064.94 o 
  17   0   4    78907.56    82966.41   4222.90 o 
  18   0   4     1329.58      978.86    505.07 o 
  19   0   4    54078.61    57458.53   3708.05 o 
  20   0   4    16436.86    19794.90   1400.00 o 
  21   0   4     2104.63     3453.41   1750.45 o 
  22   0   4    19101.68    17681.16   1675.08 o 
  23   0   4    65980.53    69227.02   2945.24 o 
  24   0   4       36.50     1533.55    655.58 o 
  25   0   4    50652.73    54016.42   4048.96 o 
  26   0   4     1234.22     1675.00    505.05 o 
  27   0   4    33573.56    34294.75   2129.13 o 
 -29   1   4     4316.38     2915.99   1080.41 o 
 -28   1   4     2049.73     2293.65    752.98 o 
 -27   1   4     1922.68     2230.68    537.19 o 
 -26   1   4     2626.05     2605.12    575.78 o 
 -25   1   4     1882.00     1930.21    479.01 o 
 -24   1   4     1329.44     1775.98    434.02 o 
 -23   1   4      595.86      909.39    291.90 o 
 -22   1   4     3400.84     2997.98    611.05 o 
 -21   1   4     6223.77     6903.35    529.69 o 
 -20   1   4    13324.14    13874.16    481.98 o 
 -19   1   4    50977.60    49712.82   1742.93 o 
 -18   1   4     1697.03     1540.81    214.83 o 
 -17   1   4    66305.44    64409.39   1339.19 o 
 -16   1   4    41664.42    42161.59   1189.88 o 
 -15   1   4    25659.63    26671.00   1131.01 o 
 -14   1   4   170696.14   166466.20   3709.43 o 
 -13   1   4    35568.73    34772.01   1114.93 o 
 -12   1   4   123142.58   121392.14   2331.40 o 
 -11   1   4   157734.78   155305.98   1970.55 o 
 -10   1   4      217.70      469.10     71.49 o 
  -9   1   4   239304.55   242103.34   3322.37 o 
  -8   1   4    38467.34    36946.71    598.46 o 
  -7   1   4    64893.48    62817.07    893.12 o 
  -6   1   4     8405.44     8081.79    284.94 o 
  -5   1   4    12571.67    12492.51    341.87 o 
  -4   1   4     7514.94     7994.96    251.26 o 
  -3   1   4     9913.04     9520.65    273.70 o 
  -2   1   4     2872.02     3004.50    147.94 o 
  -1   1   4      900.08     1191.68     89.67 o 
   0   1   4    36442.99    35651.21    517.87 o 
   1   1   4    14538.33    14785.41    349.20 o 
   2   1   4       36.32      343.38     49.36 o 
   3   1   4     1836.88     2230.62    115.70 o 
   4   1   4   169227.59   164070.73   1393.57 o 
   5   1   4     8373.06     7936.95    228.72 o 
   6   1   4   210665.63   204979.81   1542.53 o 
   7   1   4    21190.56    18803.33    539.81 o 
   8   1   4    45913.67    44361.43    874.06 o 
   9   1   4    23200.90    23326.90    761.80 o 
  10   1   4     1688.89     1709.76    216.53 o 
  11   1   4    11777.89    11228.95    610.26 o 
  12   1   4    28908.89    28719.76    996.66 o 
  13   1   4    66310.41    65821.84   1516.60 o 
  14   1   4     4412.74     4266.58    467.27 o 
  15   1   4    19998.38    23318.10   1741.35 o 
  16   1   4      133.41      322.89    162.77 o 
  17   1   4     6415.81     6144.85    875.36 o 
  18   1   4     6575.94     7402.17   1066.26 o 
  19   1   4    60371.46    61547.25   2231.63 o 
  20   1   4     1153.84     1324.06    346.24 o 
  21   1   4    69177.71    72853.35   3081.02 o 
  22   1   4      111.22     1024.91    327.62 o 
  23   1   4    12770.12    11950.57   1066.27 o 
  24   1   4     1640.75     2405.57    542.99 o 
  25   1   4     2142.54     1589.50    677.69 o 
  26   1   4     1534.93     1472.35    464.52 o 
  27   1   4    33166.91    34726.52   1769.96 o 
 -29   2   4     6270.57     6599.61    833.56 o 
 -28   2   4    12557.68    13696.44   1748.20 o 
 -27   2   4    16555.90    16111.39    969.71 o 
 -26   2   4    28459.88    29806.54   1692.83 o 
 -25   2   4     3191.05     4451.46    772.07 o 
 -24   2   4     8189.03    10309.49    926.62 o 
 -23   2   4     1047.55     2890.13    737.88 o 
 -22   2   4     1316.57     2032.80    704.89 o 
 -21   2   4    26448.08    27103.99   1044.98 o 
 -20   2   4     1697.42     1675.14    255.31 o 
 -19   2   4    21788.70    20778.40   1185.24 o 
 -18   2   4      220.48      368.39     71.48 o 
 -17   2   4     1901.33     1863.01    218.64 o 
 -16   2   4      524.24      405.12     87.79 o 
 -15   2   4    51583.15    51598.80   1145.46 o 
 -14   2   4      387.11      364.41     88.24 o 
 -13   2   4    43062.10    40629.71   1250.31 o 
 -12   2   4     2648.65     2775.81    237.25 o 
 -11   2   4    10154.80    10302.33    581.33 o 
 -10   2   4     1470.56     1337.40    152.75 o 
  -9   2   4     3945.57     3828.64    235.20 o 
  -8   2   4      110.31      328.46     55.37 o 
  -7   2   4    31328.59    31596.72    610.97 o 
  -6   2   4     1072.98     1194.58    111.55 o 
  -5   2   4    14872.44    15080.19    381.70 o 
  -4   2   4    28353.05    26191.56    503.54 o 
  -3   2   4    30221.33    28551.13    546.64 o 
  -2   2   4    33737.74    32076.88    564.23 o 
  -1   2   4   320195.84   340093.06   3023.14 o 
   0   2   4    62787.45    60346.87    957.21 o 
   1   2   4   109330.16   108872.13   1142.90 o 
   2   2   4      195.15      541.39     82.54 o 
   3   2   4    65051.86    62896.61    703.43 o 
   4   2   4     3905.69     4174.61    206.34 o 
   5   2   4   257820.83   258305.67   1706.65 o 
   6   2   4    31091.15    27770.22    583.59 o 
   7   2   4   222115.98   217645.06   1884.40 o 
   8   2   4    17596.40    16220.50    554.96 o 
   9   2   4    76407.26    66683.22   1333.04 o 
  10   2   4     2056.75     2066.69    224.10 o 
  11   2   4     7684.39     8118.08    571.71 o 
  12   2   4    15914.36    15928.45    796.86 o 
  13   2   4    59284.80    60005.82   1548.14 o 
  14   2   4    25930.44    24190.45   1161.46 o 
  15   2   4    46278.18    45761.00   1550.82 o 
  16   2   4      510.40      707.04    133.75 o 
  17   2   4    25771.75    25315.41   1019.00 o 
  18   2   4    33835.07    38617.62   2173.89 o 
  19   2   4    26930.65    28774.43   1510.74 o 
  20   2   4    61489.87    67929.27   2307.15 o 
  21   2   4     7094.41     7059.96    739.91 o 
  22   2   4    64580.27    69142.24   3252.40 o 
  23   2   4     7094.64     7539.77    895.72 o 
  24   2   4      701.45      428.20    291.32 o 
  25   2   4    14839.03    16548.09   1316.62 o 
  26   2   4    35485.34    33692.69   1777.69 o 
  27   2   4     3532.51     3869.55    786.65 o 
 -28   3   4     2616.72     2320.44    930.26 o 
 -27   3   4      382.04      480.29    279.15 o 
 -26   3   4       13.66     1042.08    326.42 o 
 -25   3   4      259.05      911.77    276.75 o 
 -24   3   4     8812.31     7922.27    752.61 o 
 -23   3   4     4195.67     4221.45    611.39 o 
 -22   3   4    16889.52    17514.25   1034.70 o 
 -21   3   4     8699.45     9069.21    831.94 o 
 -20   3   4    25668.71    25668.07    859.80 o 
 -19   3   4     9482.22    10403.12    469.87 o 
 -18   3   4     5673.24     5302.04    455.35 o 
 -17   3   4     6666.76     6343.06    564.30 o 
 -16   3   4     2893.14     2902.43    307.10 o 
 -15   3   4       75.50      302.99     72.24 o 
 -14   3   4    15392.67    14848.93    986.32 o 
 -13   3   4     3216.24     3385.85    275.83 o 
 -11   3   4    17587.15    16168.04    696.14 o 
 -10   3   4     8247.88     8948.00    514.94 o 
  -9   3   4     1489.27     1970.29    130.39 o 
  -8   3   4     5954.65     6451.11    332.07 o 
  -7   3   4     1580.85     1546.53    116.89 o 
  -6   3   4     4415.87     4585.20    205.55 o 
  -5   3   4     4781.49     4850.57    226.86 o 
  -4   3   4    66126.69    63576.40    880.34 o 
  -3   3   4    15946.12    15895.13    408.93 o 
  -2   3   4     1189.08     1405.39    107.02 o 
  -1   3   4    11148.94    10676.28    300.42 o 
   0   3   4    56301.01    56742.27    794.15 o 
   1   3   4    68627.83    62304.87    700.22 o 
   2   3   4    15457.91    14734.02    364.10 o 
   3   3   4    73370.41    68370.42    852.79 o 
   4   3   4    87512.46    86660.63   1116.59 o 
   5   3   4    21164.33    19899.88    526.84 o 
   6   3   4    79614.76    79488.48   1023.74 o 
   7   3   4     3511.55     3570.92    228.42 o 
   8   3   4      339.84      441.71     67.19 o 
   9   3   4   103256.28    96977.73   2250.37 o 
  10   3   4     2051.85     2163.29    207.69 o 
  11   3   4   254222.89   245774.31   4441.48 o 
  12   3   4      913.60     1331.31    273.93 o 
  13   3   4   186874.36   192579.03   2847.67 o 
  14   3   4     5431.17     4741.43    431.02 o 
  15   3   4    26899.72    26280.41   1280.95 o 
  16   3   4     9328.00     8946.00    761.22 o 
  17   3   4     2253.22     2422.98    351.94 o 
  18   3   4     4690.19     4555.04    409.27 o 
  19   3   4    12886.49    14192.04   1191.78 o 
  20   3   4    21473.13    19971.35   1308.11 o 
  21   3   4    27574.76    27472.65   1778.37 o 
  22   3   4    26544.18    26478.27   4083.83 o 
  23   3   4    12790.28    13915.92   1770.39 o 
  24   3   4    28729.42    27693.60   1921.47 o 
  25   3   4      984.81      670.26    283.11 o 
  26   3   4    10717.77     8296.85   1076.01 o 
 -28   4   4     2047.50     2333.86    539.83 o 
 -27   4   4     8145.15     7182.10    730.71 o 
 -26   4   4      315.17      588.91    244.66 o 
 -25   4   4     8797.88     9617.40   1091.12 o 
 -24   4   4     2292.08     2345.32    746.64 o 
 -23   4   4     3784.71     3797.57    661.08 o 
 -22   4   4       93.67      670.00    423.93 o 
 -21   4   4    29197.51    29702.97   1384.85 o 
 -20   4   4     3392.18     3658.61    562.91 o 
 -19   4   4    10829.55     9867.06    460.25 o 
 -18   4   4       51.61      425.62    122.56 o 
 -17   4   4     8852.75     9395.24    611.90 o 
 -16   4   4     7775.55     7278.64    496.91 o 
 -15   4   4    18475.09    19694.48    896.52 o 
 -14   4   4     4840.21     4700.26    411.00 o 
 -13   4   4    48185.18    48492.24   1210.92 o 
 -12   4   4     9724.18     9235.89    578.14 o 
 -11   4   4      150.31      263.56     78.90 o 
 -10   4   4    35927.49    34728.77    958.06 o 
  -9   4   4    74233.06    73756.24   1374.43 o 
  -8   4   4     1217.25     1455.08    119.69 o 
  -7   4   4   100224.85    95374.84   1022.55 o 
  -6   4   4    10564.32    11513.42    432.96 o 
  -5   4   4    69710.52    67263.76    765.33 o 
  -4   4   4     2004.73     2121.61    152.47 o 
  -3   4   4    14189.86    13288.00    362.50 o 
  -2   4   4      723.37      821.76     76.35 o 
  -1   4   4   251380.78   253441.42   1343.37 o 
   0   4   4     2159.89     2364.26    138.18 o 
   1   4   4    89336.47    85551.09    908.58 o 
   2   4   4   105116.33   104498.29    962.95 o 
   3   4   4      193.92      566.26     61.45 o 
   4   4   4    67335.70    64715.32    883.04 o 
   5   4   4    20612.86    20281.50    686.62 o 
   6   4   4    14611.74    13178.03    459.18 o 
   7   4   4    73006.40    71707.77   1044.31 o 
   8   4   4      303.65      487.87     74.76 o 
   9   4   4    12231.43    12988.56    619.94 o 
  10   4   4    27818.51    26416.40    769.83 o 
  11   4   4     5811.33     5826.10    393.06 o 
  12   4   4   138686.64   138336.98   2569.13 o 
  13   4   4    12203.11    10681.51    907.55 o 
  14   4   4   101839.94   101876.76   3369.84 o 
  15   4   4     7111.52     6103.90    798.20 o 
  16   4   4    45807.93    48703.51   1487.35 o 
  17   4   4     7809.46     7419.85    573.16 o 
  18   4   4      309.26      690.13    162.62 o 
  19   4   4      435.25      732.81    202.72 o 
  20   4   4    59430.65    62133.74   2027.05 o 
  21   4   4      290.43      387.04    184.63 o 
  22   4   4    87732.62    90107.05   2953.94 o 
  23   4   4     9919.77     9939.04    964.95 o 
  24   4   4     6096.74     6694.43    914.36 o 
  25   4   4    31933.82    29978.52   2074.00 o 
  26   4   4     6353.66     6097.15    983.22 o 
 -28   5   4     6531.41     5357.19    764.72 o 
 -27   5   4     2037.53     2374.80    629.35 o 
 -26   5   4      181.66      559.81    276.22 o 
 -25   5   4    35351.14    39375.33   2543.59 o 
 -24   5   4    10546.03    11148.19    988.22 o 
 -23   5   4    66601.29    68222.70   3213.88 o 
 -22   5   4     2039.43     2095.47    348.64 o 
 -21   5   4    32214.37    32713.36   1367.84 o 
 -20   5   4     8447.12     8630.06   1065.05 o 
 -19   5   4     4711.80     4921.93    394.07 o 
 -18   5   4    14154.98    14541.57    819.95 o 
 -17   5   4    80571.80    82990.44   1946.75 o 
 -16   5   4     1048.57     1319.82    177.09 o 
 -15   5   4    46675.88    45593.16   1308.14 o 
 -14   5   4        1.22      186.60     99.25 o 
 -13   5   4     4688.48     5015.03    429.76 o 
 -12   5   4     6607.83     7371.04    549.25 o 
 -11   5   4    55418.28    55419.00   1468.88 o 
 -10   5   4    81752.43    82564.38   1629.90 o 
  -9   5   4    67487.81    68197.32   1280.24 o 
  -8   5   4    54922.96    54083.43    982.18 o 
  -7   5   4     8998.24     8898.37    478.09 o 
  -6   5   4       28.18      426.98     66.68 o 
  -5   5   4    13602.86    12260.61    433.35 o 
  -4   5   4    23624.02    23000.49    558.20 o 
  -3   5   4    76430.06    75330.93    990.94 o 
  -2   5   4    32555.04    31954.13    772.44 o 
  -1   5   4    13585.83    13054.41    401.38 o 
   0   5   4    44451.12    42871.06    856.47 o 
   1   5   4    32908.48    32116.66    731.83 o 
   2   5   4     1033.81      815.62     88.73 o 
   3   5   4    69674.08    65156.79    926.11 o 
   4   5   4    77187.32    74850.13   1174.33 o 
   5   5   4    81702.70    83042.48   1029.86 o 
   6   5   4    20708.00    18841.26    584.86 o 
   7   5   4     1709.56     2173.24    190.78 o 
   8   5   4    24552.27    23749.07    720.63 o 
   9   5   4    16463.75    16766.88    647.96 o 
  10   5   4    64202.30    60596.46   1777.46 o 
  11   5   4    24240.89    25982.01   1116.85 o 
  12   5   4    33407.97    33448.29   1307.82 o 
  13   5   4     2371.89     2366.28    253.92 o 
  14   5   4      436.22      475.36    158.39 o 
  15   5   4     6836.12     6446.73    767.33 o 
  16   5   4    26928.49    28887.46   1171.61 o 
  17   5   4       67.71      206.16    155.35 o 
  18   5   4    39844.58    40063.30   1820.46 o 
  19   5   4      114.82      493.61    264.78 o 
  20   5   4     8239.03     8109.81   1102.10 o 
  21   5   4      387.78      742.89    234.78 o 
  22   5   4     3219.22     3487.66    620.98 o 
  23   5   4     7107.08     6374.73   1064.43 o 
  24   5   4     5729.29     5842.65    939.16 o 
  25   5   4     3836.85     5125.56   1098.33 o 
  26   5   4     6292.85     6884.28   1266.53 o 
 -27   6   4      253.89      385.80    243.77 o 
 -26   6   4     8783.46    10318.43    817.87 o 
 -25   6   4    24990.33    25876.99   1450.62 o 
 -24   6   4    31825.26    35335.23   3773.89 o 
 -23   6   4    30602.82    32022.24   2187.06 o 
 -22   6   4    33320.48    36206.96   1223.30 o 
 -21   6   4      139.75      384.22    150.29 o 
 -20   6   4     3068.10     3490.95    605.73 o 
 -19   6   4     2180.98     2473.05    273.45 o 
 -18   6   4    78702.77    79285.52   1945.61 o 
 -17   6   4    13036.35    12375.12    582.99 o 
 -16   6   4    88176.58    90371.60   2245.45 o 
 -15   6   4    11041.68    10137.84    758.73 o 
 -14   6   4     3466.35     3293.59    315.43 o 
 -13   6   4     4479.61     4324.12    393.86 o 
 -12   6   4    25758.90    26378.77   1072.57 o 
 -11   6   4    17604.54    18472.88    918.51 o 
 -10   6   4    84424.61    83180.83   1556.87 o 
  -9   6   4    56948.57    54767.79   1292.78 o 
  -8   6   4    38598.74    39051.77   1018.38 o 
  -7   6   4      568.64     1082.29    139.03 o 
  -6   6   4    36284.93    36050.05    823.13 o 
  -5   6   4   163147.92   157044.64   3137.99 o 
  -4   6   4   108085.23   108042.46   1599.40 o 
  -3   6   4   257910.75   251978.11   2450.81 o 
  -2   6   4   114674.76   114568.81   1411.39 o 
  -1   6   4   195218.45   190818.78   1893.34 o 
   0   6   4     2098.92     2114.95    144.66 o 
   1   6   4     5621.24     5070.65    320.24 o 
   2   6   4    91681.76    92697.36   1149.95 o 
   3   6   4    75110.95    68848.91   1225.55 o 
   4   6   4   123831.27   120911.84   2209.20 o 
   5   6   4   256113.03   249027.52   2220.87 o 
   6   6   4    14681.04    14054.00    637.79 o 
   7   6   4   132872.16   132610.14   1714.96 o 
   8   6   4     1102.47     1263.00    143.13 o 
   9   6   4      196.51      510.82     86.58 o 
  10   6   4    24088.28    25739.82   1129.54 o 
  11   6   4    47067.45    46049.22   1370.66 o 
  12   6   4     1047.12      934.48    155.90 o 
  13   6   4    30201.44    30034.28   1242.53 o 
  14   6   4    22083.26    20774.73   1078.94 o 
  15   6   4    13760.66    14074.30    843.42 o 
  16   6   4     1685.74     1544.93    518.99 o 
  17   6   4     7157.82     7309.02    517.97 o 
  18   6   4     8505.89     8566.08    720.29 o 
  19   6   4     2095.34     2041.60    476.87 o 
  20   6   4    14975.30    15357.41   1295.91 o 
  21   6   4      389.74      971.74    317.03 o 
  22   6   4       67.30      545.36    263.82 o 
  23   6   4      515.01     1209.11    333.60 o 
  24   6   4     3185.66     3339.71    555.17 o 
  25   6   4     2482.99     2077.14    765.75 o 
 -27   7   4     7208.67     5634.28    888.25 o 
 -26   7   4     3850.95     3159.23    874.15 o 
 -25   7   4       62.49      984.86    247.09 o 
 -24   7   4     6178.39     7159.47    794.20 o 
 -23   7   4     4713.75     4636.45   1056.72 o 
 -22   7   4      798.16     1329.17    368.17 o 
 -21   7   4     2921.33     2754.58    411.18 o 
 -20   7   4    52735.29    55269.12   2183.14 o 
 -19   7   4      438.23      491.36    101.70 o 
 -18   7   4    16692.07    19076.80    872.37 o 
 -17   7   4     2296.09     2742.02    300.13 o 
 -16   7   4    13031.94    14130.22    696.23 o 
 -15   7   4     6650.22     6798.86    810.85 o 
 -14   7   4    95460.70    97184.77   2376.56 o 
 -13   7   4     1698.64     2355.09    507.04 o 
 -12   7   4    23416.54    24238.50   1135.49 o 
 -11   7   4     1092.93     1594.86    250.05 o 
 -10   7   4    33422.98    33875.31   1191.47 o 
  -9   7   4      789.25     1115.18    180.68 o 
  -8   7   4   143780.05   145996.77   2222.20 o 
  -7   7   4     7224.51     7609.85    586.40 o 
  -6   7   4   105927.29   105882.80   1751.02 o 
  -5   7   4      663.07      810.54    148.45 o 
  -4   7   4    16242.45    16160.68    824.93 o 
  -3   7   4    16100.08    14119.47   1194.98 o 
  -2   7   4   179628.88   176685.64   2402.48 o 
  -1   7   4     4139.65     4388.75    337.89 o 
   0   7   4   122849.52   114792.27   2706.10 o 
   1   7   4     2781.07     3337.07    264.52 o 
   2   7   4      983.69     1372.16    201.05 o 
   3   7   4     9878.88     9829.64    579.80 o 
   4   7   4   107658.30   105725.63   1911.47 o 
   6   7   4   170194.45   165294.11   2266.01 o 
   7   7   4   122094.49   121167.79   2035.82 o 
   8   7   4    80440.55    79828.43   1317.45 o 
   9   7   4    97521.06    93869.52   2103.71 o 
  10   7   4     5613.28     5614.51    429.34 o 
  11   7   4       62.34      434.96    106.74 o 
  12   7   4    19225.56    20716.00   1076.83 o 
  13   7   4    28462.00    28820.86   1014.32 o 
  14   7   4    34690.97    37910.00   1425.08 o 
  15   7   4    18540.02    19870.05    566.54 o 
  16   7   4    16710.58    16072.89    651.05 o 
  17   7   4      203.01      644.12    156.80 o 
  18   7   4    11492.46    11722.56    857.50 o 
  19   7   4    57220.86    63258.84   2058.76 o 
  20   7   4    11228.17    11004.76   1107.11 o 
  21   7   4    58182.61    66558.50   1945.57 o 
  22   7   4      162.06      137.34    230.50 o 
  23   7   4    11425.06     9868.31    861.30 o 
  24   7   4     6801.81     5085.09    745.09 o 
  25   7   4     5403.92     3983.31    626.24 o 
 -26   8   4       91.47      556.07    229.76 o 
 -25   8   4     4566.24     4666.18    676.73 o 
 -24   8   4     1365.20     1668.19    475.06 o 
 -23   8   4     5132.74     5283.13    697.87 o 
 -22   8   4    11615.59     9932.48    815.13 o 
 -21   8   4     4209.47     3654.87    531.01 o 
 -20   8   4     7534.76     6402.00    650.36 o 
 -19   8   4     9851.92    10144.51    607.77 o 
 -18   8   4     4095.19     4048.24    480.43 o 
 -17   8   4     6589.47     6923.05    403.31 o 
 -16   8   4    38320.84    36693.00   1363.59 o 
 -15   8   4    87975.42    95662.34   1632.66 o 
 -14   8   4     8044.18     8203.10    728.40 o 
 -13   8   4    64446.68    65065.71   1538.83 o 
 -12   8   4     5593.98     6317.50    589.00 o 
 -11   8   4     1549.11     1182.33    275.40 o 
 -10   8   4      580.98      714.35    163.00 o 
  -9   8   4    16291.87    17792.14   1172.49 o 
  -8   8   4      207.00      393.85    116.02 o 
  -7   8   4    66010.55    69332.98   2058.33 o 
  -6   8   4      556.46      579.17    135.00 o 
  -5   8   4    64466.10    65952.17   1414.56 o 
  -4   8   4       64.37      189.42     86.35 o 
  -3   8   4     1541.16     1256.84    174.37 o 
  -2   8   4    22094.76    21124.55    924.20 o 
  -1   8   4     3231.85     2934.83    304.41 o 
   0   8   4    24827.69    22561.30    929.60 o 
   1   8   4    14467.50    15227.35    722.27 o 
   2   8   4    20859.93    19896.56    940.69 o 
   3   8   4      513.31      863.75    123.07 o 
   4   8   4      978.76     1150.98    147.79 o 
   5   8   4     3642.53     2968.09    347.77 o 
   6   8   4    38946.27    39980.42   1404.33 o 
   7   8   4    11734.85    10637.06   1001.98 o 
   8   8   4    80693.13    81128.45   1779.68 o 
   9   8   4     1424.67     1405.19    204.91 o 
  10   8   4    16254.70    16002.23    796.50 o 
  11   8   4    31715.84    31620.98   1277.90 o 
  12   8   4     9324.96    10646.83    787.83 o 
  13   8   4     2523.08     2404.27    302.51 o 
  14   8   4     4897.86     4808.39    442.53 o 
  15   8   4     6985.08     6365.89    539.83 o 
  16   8   4      312.37      598.70    175.81 o 
  17   8   4    16623.07    17014.29   1285.54 o 
  18   8   4       59.31      755.53    361.66 o 
  19   8   4     4391.53     4243.16    967.35 o 
  20   8   4     2079.99     2043.26    341.33 o 
  21   8   4      467.59      997.75    284.10 o 
  22   8   4     1969.76     1270.61    799.32 o 
  23   8   4     4280.82     4143.21    684.43 o 
  24   8   4      207.66      187.81    406.56 o 
 -25   9   4     3549.13     3133.88    941.90 o 
 -24   9   4      409.86      562.09    323.17 o 
 -23   9   4     1582.76     1095.73    339.08 o 
 -22   9   4      764.41      516.42    190.33 o 
 -21   9   4     8950.79     9029.67    772.46 o 
 -20   9   4     8187.04     8604.24    612.03 o 
 -19   9   4    33743.90    35157.57   1542.92 o 
 -18   9   4       13.21      645.12    165.47 o 
 -17   9   4    94582.55    98603.09   1967.75 o 
 -16   9   4      405.80      781.74    189.42 o 
 -15   9   4    27980.58    29445.51    966.37 o 
 -14   9   4     3212.33     3188.37    344.71 o 
 -13   9   4     1029.28     1167.08    268.02 o 
 -12   9   4     7223.42     6819.77    706.73 o 
 -11   9   4    49737.95    52741.55   1629.97 o 
 -10   9   4     9091.96    10022.33    793.70 o 
  -9   9   4    75180.42    76321.52   1718.82 o 
  -8   9   4    26322.22    28210.27   1134.53 o 
  -7   9   4    33326.63    34830.63   1152.85 o 
  -6   9   4    13256.40    13985.28    891.67 o 
  -5   9   4      123.76      428.70    120.04 o 
  -4   9   4      789.61      655.46    161.01 o 
  -3   9   4    20826.49    20638.59   1731.34 o 
  -2   9   4      529.45      636.72    128.64 o 
  -1   9   4     9056.79     9001.64    676.51 o 
   0   9   4    52428.79    51433.59   1232.85 o 
   1   9   4      637.55      691.57    171.20 o 
   2   9   4    82519.69    84487.74   1359.73 o 
   3   9   4      592.44      630.94    121.60 o 
   4   9   4    16948.51    16903.86    958.97 o 
   5   9   4     7304.85     6527.78    479.60 o 
   6   9   4     2805.66     2794.53    336.92 o 
   7   9   4    14735.67    13740.85    930.91 o 
   8   9   4     7375.43     7107.54    701.98 o 
   9   9   4     6206.69     6597.13    662.26 o 
  10   9   4    90235.59    92448.31   2403.37 o 
  11   9   4    25215.88    26086.05    934.69 o 
  12   9   4     8721.05     8431.56    626.28 o 
  13   9   4    12786.44    13261.56    799.45 o 
  14   9   4    14884.69    14662.88    689.69 o 
  15   9   4     6747.51     7004.24    571.33 o 
  16   9   4    55218.29    55520.50   1431.99 o 
  17   9   4     1151.76      987.49    498.68 o 
  18   9   4    21808.45    20794.53   1166.87 o 
  19   9   4     3493.83     3697.77    488.06 o 
  20   9   4     3201.22     3346.69    470.59 o 
  21   9   4     4395.58     4507.02   1280.87 o 
  22   9   4     9310.30     7464.88    988.68 o 
  23   9   4      565.93      989.20    429.74 o 
 -24  10   4    30741.35    27953.84   2268.11 o 
 -23  10   4     1258.42      738.49    278.59 o 
 -22  10   4    35251.15    33981.99   2433.08 o 
 -21  10   4     1865.67     1389.53    297.10 o 
 -20  10   4     9378.33     9481.47    742.88 o 
 -19  10   4     5273.40     4932.59    480.81 o 
 -18  10   4     6993.80     7017.72    533.73 o 
 -17  10   4     4157.91     4322.91    630.41 o 
 -16  10   4    14436.13    15891.12    687.53 o 
 -15  10   4     1494.69     1485.56    252.99 o 
 -14  10   4    20489.29    21140.06    729.87 o 
 -13  10   4    22987.02    24330.31    905.36 o 
 -12  10   4    18806.38    19660.76    692.89 o 
 -11  10   4    22763.61    25026.80    965.73 o 
 -10  10   4     4712.39     5214.35    525.99 o 
  -9  10   4    54974.71    54784.73   1522.79 o 
  -8  10   4      166.24      464.05    129.91 o 
  -7  10   4    11180.94    12085.45    849.08 o 
  -6  10   4    13854.76    14650.40    846.57 o 
  -5  10   4     5313.06     4948.53    440.29 o 
  -4  10   4     2423.39     2978.31    384.28 o 
  -3  10   4    33613.59    34992.52   1338.41 o 
  -2  10   4      319.28      546.15    141.47 o 
  -1  10   4    35287.99    37053.82   1204.75 o 
   0  10   4      111.43      215.50    138.53 o 
   1  10   4    62766.63    63207.23   1604.15 o 
   2  10   4     3170.43     2841.17    292.63 o 
   3  10   4    20501.52    19602.91    916.09 o 
   4  10   4      417.05      452.72     97.86 o 
   5  10   4     7043.76     6587.00    996.88 o 
   6  10   4      701.07      951.29    144.36 o 
   7  10   4     2034.18     1993.74    318.52 o 
   8  10   4       25.81      441.02    122.92 o 
   9  10   4     1400.77     1465.94    262.31 o 
  10  10   4      321.07      792.64    179.06 o 
  11  10   4      129.56      339.38    144.78 o 
  12  10   4     2174.84     2597.56    349.31 o 
  13  10   4     6149.26     6183.03    503.76 o 
  14  10   4     4654.82     4465.53    440.65 o 
  15  10   4      169.42      491.78    175.90 o 
  16  10   4      986.10      908.80    200.28 o 
  17  10   4     5824.83     5453.03    623.42 o 
  18  10   4      166.43      382.12    169.06 o 
  19  10   4     7093.09     6551.15    695.07 o 
  20  10   4      974.74      857.56    385.15 o 
  21  10   4     1373.84     1168.81    473.78 o 
  22  10   4     6143.50     4314.06    910.78 o 
 -23  11   4    20651.83    18539.36   1713.33 o 
 -22  11   4     2349.29     1471.50    285.99 o 
 -21  11   4     9503.38     8676.92    863.61 o 
 -20  11   4       22.65      780.34    206.21 o 
 -19  11   4    15323.89    14885.29    880.00 o 
 -18  11   4     3526.92     4468.43    537.10 o 
 -17  11   4    94703.92   104768.59   2634.07 o 
 -16  11   4     3140.16     3022.60    399.02 o 
 -15  11   4    19087.18    19432.67    735.33 o 
 -14  11   4    20386.89    21472.35    872.87 o 
 -13  11   4     8988.58     9395.13    769.08 o 
 -12  11   4    33124.07    35228.40   1206.84 o 
 -11  11   4    29223.45    32557.76   1211.50 o 
 -10  11   4    42111.15    44508.37   1106.80 o 
  -9  11   4    33622.65    35086.57   1055.25 o 
  -8  11   4    15864.88    16895.83   1051.35 o 
  -7  11   4     9072.82    10138.64    737.57 o 
  -6  11   4    16924.44    16956.31    993.59 o 
  -5  11   4    34128.95    36637.83   1087.66 o 
  -4  11   4    71768.98    73702.85   1597.41 o 
  -3  11   4   121598.97   129674.23   2045.17 o 
  -2  11   4    44256.39    45774.40   1686.93 o 
  -1  11   4    91814.09    97962.51   2093.24 o 
   0  11   4     3719.19     3396.02    378.90 o 
   1  11   4    62818.64    62819.70   2969.18 o 
   2  11   4     2455.50     2786.89    313.55 o 
   3  11   4      384.86      528.53    201.36 o 
   4  11   4    37173.19    38731.93   1066.74 o 
   5  11   4    10040.41    10643.36    792.49 o 
   6  11   4    38363.03    39939.51   1297.26 o 
   7  11   4    32187.94    34652.99   1280.80 o 
   8  11   4    30492.74    31337.88   1128.41 o 
   9  11   4    10349.58    10029.45    520.83 o 
  10  11   4   125253.77   130789.78   2829.17 o 
  11  11   4       89.90      427.32    200.45 o 
  12  11   4    75024.25    79034.37   1714.79 o 
  13  11   4     1390.20     1675.40    283.93 o 
  14  11   4     2974.86     3063.93    400.24 o 
  15  11   4     1619.44     1953.16    360.33 o 
  16  11   4    33120.96    34521.31   1434.41 o 
  17  11   4     1519.93     1539.05    368.93 o 
  18  11   4    38236.40    40382.38   1754.46 o 
  19  11   4       59.53      443.16    205.20 o 
  20  11   4    16812.84    16336.96   1263.42 o 
  21  11   4      268.79      655.59    277.99 o 
 -22  12   4    10879.75     9193.27    782.77 o 
 -21  12   4    11910.11    10615.53    919.27 o 
 -20  12   4     3365.82     2257.48    476.46 o 
 -19  12   4    21586.69    21886.23   1132.77 o 
 -18  12   4     7643.61     7456.12    719.89 o 
 -17  12   4     2168.88     2240.35    337.23 o 
 -16  12   4    31185.29    29793.97   1136.04 o 
 -15  12   4    28678.84    30362.34   1157.75 o 
 -14  12   4     2325.39     2909.76    386.68 o 
 -13  12   4    10271.17    10271.16    540.63 o 
 -12  12   4     2545.00     3124.63    379.74 o 
 -11  12   4     3240.61     4110.80    426.49 o 
 -10  12   4     4881.79     5661.21    592.28 o 
  -9  12   4    44538.87    45741.62   1800.71 o 
  -8  12   4     3131.09     2822.35    438.81 o 
  -7  12   4    50697.74    52198.58    708.63 o 
  -6  12   4     6277.01     6958.20    548.82 o 
  -5  12   4    18990.32    21939.67    638.21 o 
  -4  12   4    23829.79    24027.73    740.14 o 
  -3  12   4     1888.17     1802.38    219.77 o 
  -2  12   4     9203.59    11316.94    854.37 o 
  -1  12   4    43265.59    45616.39   1369.03 o 
   0  12   4    13940.23    13567.22    653.75 o 
   1  12   4    14223.99    13866.00    577.04 o 
   2  12   4     9379.93     8650.22    568.42 o 
   3  12   4      303.22      518.49    123.18 o 
   4  12   4     7903.44     8684.56    579.04 o 
   5  12   4     6585.89     6850.72    473.82 o 
   6  12   4    10003.16    10534.61    666.36 o 
   7  12   4    19911.17    20125.36    843.08 o 
   8  12   4    16791.89    15832.67   1043.92 o 
   9  12   4     5836.90     6304.61    571.71 o 
  10  12   4      711.25      518.06    171.06 o 
  11  12   4    37331.91    37720.07   1770.35 o 
  12  12   4    59599.70    60985.23   1582.23 o 
  13  12   4    39428.46    39484.01   1219.00 o 
  14  12   4    71735.78    74318.51   2814.44 o 
  15  12   4      444.02      932.19    342.86 o 
  16  12   4    10107.17    10501.75   1465.14 o 
  17  12   4     2557.73     1912.18    466.55 o 
  18  12   4     3242.90     1876.38    780.85 o 
  19  12   4     5529.80     3839.43    724.69 o 
  20  12   4    22174.25    17454.15   1733.99 o 
 -20  13   4    16344.69    14145.39   1095.77 o 
 -19  13   4     3591.41     2626.11    437.99 o 
 -18  13   4    23417.17    22142.31   1449.87 o 
 -17  13   4     5076.82     5402.84    923.06 o 
 -16  13   4    10373.99    10224.24    731.95 o 
 -15  13   4    14627.31    13927.74    886.38 o 
 -14  13   4    60450.00    63490.20   1267.50 o 
 -13  13   4     1420.67     1717.09    308.95 o 
 -12  13   4    10894.73    11005.38    718.06 o 
 -11  13   4     9053.36     9338.65    474.13 o 
 -10  13   4    20180.89    20411.94    897.11 o 
  -9  13   4    26701.45    27728.41   1065.99 o 
  -8  13   4    82178.63    86846.30   1544.29 o 
  -7  13   4     2713.88     2857.62    359.11 o 
  -6  13   4    91904.00    98799.12   1980.72 o 
  -5  13   4     4538.03     4635.57    459.85 o 
  -4  13   4     4360.69     4725.30    435.61 o 
  -3  13   4     1591.96     1776.45    261.55 o 
  -2  13   4    51452.48    54216.63   1408.95 o 
  -1  13   4     1770.07     2372.36    305.33 o 
   0  13   4    98468.17   106574.96   2318.57 o 
   1  13   4    10751.02    12040.35    677.91 o 
   2  13   4    39301.06    41192.50   1607.43 o 
   3  13   4      311.09      420.73    121.64 o 
   4  13   4     9952.33    10181.21    623.92 o 
   5  13   4    10854.61    11896.96    742.13 o 
   6  13   4     1900.61     2087.75    374.71 o 
   7  13   4    36267.08    37724.47   1134.49 o 
   8  13   4     2662.09     2625.64    792.34 o 
   9  13   4    34872.57    34837.20   1204.85 o 
  10  13   4      199.96      446.36    148.37 o 
  11  13   4    10898.68     9589.87    602.01 o 
  12  13   4     4133.51     3766.51    794.17 o 
  13  13   4    83609.59    88346.10   2100.96 o 
  14  13   4      203.96     1122.63    367.92 o 
  15  13   4    86565.27    99053.33   5510.54 o 
  16  13   4     3434.68     2864.63    527.20 o 
  17  13   4    14149.95    12891.74   1310.86 o 
  18  13   4     1328.62     1651.84    409.68 o 
 -18  14   4     4854.21     3537.76    475.11 o 
 -17  14   4    26227.82    24318.34   1379.11 o 
 -16  14   4     4028.49     3592.45    411.73 o 
 -15  14   4     8458.78     8231.68    638.35 o 
 -14  14   4     2923.01     2832.61    378.86 o 
 -13  14   4      435.45      824.10    305.91 o 
 -12  14   4    16493.54    16243.55    928.44 o 
 -11  14   4     2026.84     1751.54    274.22 o 
 -10  14   4     8676.88     8286.10    570.11 o 
  -9  14   4     4271.45     5106.45    675.21 o 
  -8  14   4      154.06      544.70    295.16 o 
  -7  14   4      569.25      877.38    214.81 o 
  -6  14   4    11260.06    10937.60    639.75 o 
  -5  14   4    15920.55    15044.19    840.12 o 
  -4  14   4    61859.56    67116.68   1337.61 o 
  -3  14   4    24692.63    26135.26    838.11 o 
  -2  14   4    38425.33    40381.12   1416.15 o 
  -1  14   4     7847.00     8889.50    606.15 o 
   0  14   4     6327.40     6104.62    556.31 o 
   1  14   4     4382.75     3622.92    433.85 o 
   2  14   4     6667.51     6633.10    508.75 o 
   3  14   4    18131.83    18140.47   1233.02 o 
   4  14   4    32828.49    32118.86   1270.95 o 
   5  14   4    12784.17    12039.62    658.57 o 
   6  14   4    24803.09    26220.32   1284.98 o 
   7  14   4     1088.03      896.21    298.78 o 
   8  14   4      194.10      468.03    183.72 o 
   9  14   4    32062.53    33518.51   1527.05 o 
  10  14   4    13642.54    12309.71    997.45 o 
  11  14   4    39334.84    41381.92   2083.77 o 
  12  14   4     2415.28     1950.47    439.71 o 
  13  14   4     1394.29     1004.64    236.43 o 
  14  14   4     2690.32     2202.29    806.31 o 
  15  14   4     5533.42     5736.44    853.75 o 
  16  14   4     3272.03     2327.48    490.63 o 
 -16  15   4    33535.38    28519.49   1292.54 o 
 -15  15   4      147.97      432.03    150.98 o 
 -14  15   4    20157.41    17952.96   1718.56 o 
 -13  15   4     5593.45     5470.18    525.32 o 
 -12  15   4     1803.48     2052.64    369.43 o 
 -11  15   4    17388.08    17162.85   1025.08 o 
 -10  15   4        5.93      493.76    224.09 o 
  -9  15   4     6553.84     5992.96    595.71 o 
  -8  15   4     1401.37     1575.03    316.84 o 
  -7  15   4     7722.55     7685.33    615.83 o 
  -6  15   4    13036.22    12826.45    734.14 o 
  -5  15   4    28884.74    28861.31   1248.14 o 
  -4  15   4     8277.25     8744.26    730.09 o 
  -3  15   4    29664.59    31264.41   1114.85 o 
  -2  15   4     5777.67     6451.19    480.98 o 
  -1  15   4     7261.46     7073.20    533.52 o 
   0  15   4      592.88      550.87    126.48 o 
   1  15   4     8082.44     7960.44    488.45 o 
   2  15   4     1145.73      718.32    167.46 o 
   3  15   4    20292.03    19236.21   1915.87 o 
   4  15   4     5013.41     4587.44    517.10 o 
   5  15   4     9738.83     9152.20    824.48 o 
   6  15   4     4401.29     4231.76    544.32 o 
   7  15   4     7220.11     7128.67    750.42 o 
   8  15   4     1760.46     1330.95    309.45 o 
   9  15   4       31.19      235.16    149.04 o 
  10  15   4     4665.49     3774.70    870.59 o 
  11  15   4     1997.76     1229.01    382.86 o 
  13  15   4     1167.93     1458.28    385.74 o 
  14  15   4      539.26     1126.57    336.01 o 
 -14  16   4      253.75      513.89    153.48 o 
 -13  16   4     8570.67     7077.97    674.08 o 
 -12  16   4    10034.75     9428.24    627.56 o 
 -11  16   4    19660.43    19897.60    903.97 o 
 -10  16   4    31441.52    29860.37   1565.63 o 
  -9  16   4       55.40      485.40    191.28 o 
  -8  16   4    31629.02    31183.12   1301.65 o 
  -7  16   4     7403.29     7301.33    597.94 o 
  -6  16   4    19924.11    20129.14    988.04 o 
  -5  16   4    21578.50    21658.86   1180.42 o 
  -4  16   4     3321.90     2881.39    411.83 o 
  -3  16   4     9198.39     9444.30    704.09 o 
  -2  16   4    37828.77    37376.54   2047.22 o 
  -1  16   4     1658.74     1008.19    248.87 o 
   0  16   4    22263.63    23679.71   1776.46 o 
   1  16   4    33847.07    38693.75   2088.63 o 
   2  16   4    11685.95    12225.59    982.27 o 
   3  16   4    29709.44    31254.44   1763.75 o 
   4  16   4      176.64      408.49    459.93 o 
   5  16   4    14670.89    16064.77   1031.75 o 
   6  16   4    10284.17    11352.53   1619.31 o 
   7  16   4     6592.42     6613.93    669.97 o 
   8  16   4     1162.87     1373.80    323.35 o 
   9  16   4     2340.12     2244.09    518.76 o 
  10  16   4      433.99      349.62    139.65 o 
  11  16   4    23185.55    18638.48   1552.59 o 
  12  16   4      526.68      171.36    190.78 o 
 -10  17   4    13721.40    12594.65   1029.97 o 
  -9  17   4     1938.26     1353.67    261.76 o 
  -8  17   4      238.92      635.87    177.63 o 
  -7  17   4     1861.45     1388.18    287.09 o 
  -6  17   4     3925.31     4146.44    569.97 o 
  -5  17   4     1926.19     1963.54    389.83 o 
  -4  17   4     7978.97     7279.01    712.53 o 
  -3  17   4     1709.22     1206.64    305.71 o 
  -2  17   4    13941.50    13351.01    895.55 o 
  -1  17   4       76.73     1018.12    378.66 o 
   0  17   4     5180.52     6356.90    587.77 o 
   1  17   4      204.01      410.03    265.64 o 
   2  17   4      249.08      755.23    221.31 o 
   3  17   4      208.74     1185.01    231.38 o 
   4  17   4     8531.44     8007.00    721.12 o 
   5  17   4      328.02      613.49    207.81 o 
   6  17   4    13081.36    13894.97    911.43 o 
   7  17   4        6.15      460.04    227.37 o 
   8  17   4    14906.93    14182.06    839.37 o 
  -4  18   4     1731.78     1413.59    412.21 o 
  -3  18   4     5289.65     7036.68   1012.11 o 
  -2  18   4    25208.21    24499.97   1926.07 o 
  -1  18   4    29481.83    30614.45   1244.98 o 
   0  18   4    20504.17    19459.80   1552.74 o 
   1  18   4    36412.82    40354.10   2115.15 o 
   2  18   4     8533.13     7693.46    966.28 o 
 -29   1   5    31676.98    33211.97   3175.88 o 
 -28   1   5      166.94      724.57    241.69 o 
 -27   1   5    17936.09    19402.60   1287.36 o 
 -26   1   5    53555.47    59801.15   1895.46 o 
 -25   1   5     1548.91     2336.35    603.53 o 
 -24   1   5    93944.31   107723.10   3943.72 o 
 -23   1   5      291.21      709.96    245.21 o 
 -22   1   5    28095.07    33096.83   1633.64 o 
 -21   1   5    18255.51    18458.74    603.03 o 
 -20   1   5     3526.67     3649.37    358.18 o 
 -19   1   5    75347.84    78338.90   2861.83 o 
 -18   1   5    35996.95    37251.98   1601.26 o 
 -17   1   5    15005.12    14493.66    782.08 o 
 -16   1   5   143178.64   138826.34   2158.40 o 
 -15   1   5      151.32      211.42     57.82 o 
 -14   1   5    19973.65    19256.43    770.09 o 
 -13   1   5      144.36      358.95     79.69 o 
 -12   1   5    30644.07    28509.04    850.90 o 
 -11   1   5    80906.34    77060.54   2035.38 o 
 -10   1   5   164500.11   161191.27   2095.77 o 
  -9   1   5   102337.63    96084.55   1746.48 o 
  -8   1   5   228731.84   237990.42   3434.33 o 
  -7   1   5    49112.41    45790.06    806.66 o 
  -6   1   5    82992.99    77600.75   1194.25 o 
  -5   1   5     9424.10     9308.57    299.18 o 
  -4   1   5    40906.22    38018.12    520.88 o 
  -3   1   5    50432.68    47135.97    739.96 o 
  -2   1   5   194550.98   193795.77   1665.84 o 
  -1   1   5    58615.02    57989.24    704.80 o 
   0   1   5   234058.22   239502.00   2091.75 o 
   1   1   5    11749.72    11985.31    304.65 o 
   2   1   5    24748.41    23709.52    457.50 o 
   3   1   5    62622.02    61475.29    735.16 o 
   4   1   5    49633.47    49739.06    672.83 o 
   5   1   5     4783.43     4573.36    183.29 o 
   6   1   5    59477.94    58144.63    730.32 o 
   7   1   5      517.13     1049.12    104.56 o 
   8   1   5   153703.41   157769.70   1780.70 o 
   9   1   5    42686.32    39557.07    903.12 o 
  10   1   5    29699.30    28756.59   1063.24 o 
  11   1   5   152008.73   151749.64   2086.57 o 
  12   1   5      854.05      757.30    241.19 o 
  13   1   5    38522.11    38315.23   1187.35 o 
  14   1   5     5802.03     5311.96    680.80 o 
  15   1   5     6555.71     6301.10    949.86 o 
  16   1   5    10370.41    10701.34    915.41 o 
  17   1   5   127972.58   133289.06   2662.32 o 
  18   1   5      398.83     1023.89    285.58 o 
  19   1   5   121039.25   129284.03   4312.81 o 
  20   1   5      155.32      756.34    262.34 o 
  21   1   5    27361.46    29195.93   1557.09 o 
  22   1   5    10383.26    10327.86    922.12 o 
  23   1   5    24390.72    26587.06   1594.09 o 
  24   1   5     3172.81     3070.20    624.95 o 
  25   1   5    68508.63    78648.54   3374.40 o 
  26   1   5       44.84      750.06    243.70 o 
 -29   2   5      882.49      726.02    397.31 o 
 -28   2   5     5519.79     4547.03    697.22 o 
 -27   2   5     1808.21     2489.45    806.26 o 
 -26   2   5    14329.65    15634.08   1252.71 o 
 -25   2   5     8430.28    11035.15   1127.59 o 
 -24   2   5       87.44      739.14    237.13 o 
 -23   2   5     6458.46     7323.67    885.37 o 
 -22   2   5    17263.13    15663.09   1272.43 o 
 -21   2   5    14452.27    14704.00   1691.11 o 
 -20   2   5    11615.25    12458.66    653.81 o 
 -19   2   5    35432.77    34244.40   1053.86 o 
 -18   2   5      606.10      523.57    181.98 o 
 -17   2   5    29094.79    29381.52    873.88 o 
 -16   2   5       59.21      269.00     84.10 o 
 -15   2   5    48682.16    46832.82   1117.11 o 
 -14   2   5    29211.11    28038.96    978.75 o 
 -13   2   5     5872.17     5231.57    496.03 o 
 -12   2   5    12846.52    13306.27    606.20 o 
 -11   2   5   187219.91   184905.30   2934.22 o 
 -10   2   5     1634.70     1746.89    185.41 o 
  -9   2   5   227162.91   224320.94   2270.95 o 
  -8   2   5    16569.52    16395.58    553.47 o 
  -7   2   5    51007.87    46933.11    643.82 o 
  -6   2   5     1943.75     1674.27    109.64 o 
  -5   2   5    18380.25    17046.46    489.34 o 
  -4   2   5     4919.75     5076.61    197.59 o 
  -3   2   5   238524.75   233151.75   5038.86 o 
  -2   2   5    38575.63    37379.75    769.71 o 
  -1   2   5   166650.97   159392.72   1480.91 o 
   0   2   5    31839.09    28553.04    697.81 o 
   1   2   5    55148.44    52456.63    756.79 o 
   2   2   5      816.38     1419.01    115.61 o 
   3   2   5     3692.32     3774.06    202.29 o 
   4   2   5     4636.57     4630.69    190.95 o 
   5   2   5    26911.67    26100.92    604.09 o 
   6   2   5     1026.43     1389.05    131.58 o 
   7   2   5    69003.34    66748.48    929.42 o 
   8   2   5    14352.73    13994.72    450.99 o 
   9   2   5   123521.93   119992.30   2043.34 o 
  10   2   5     4339.58     4397.09    369.69 o 
  11   2   5    91265.09    90468.01   1803.73 o 
  12   2   5    64236.37    63002.54   1672.79 o 
  13   2   5   101361.95   102497.07   1805.99 o 
  14   2   5    43531.54    40903.04   1134.14 o 
  15   2   5    24704.02    23438.50   1084.76 o 
  16   2   5     4179.31     3687.90    476.70 o 
  17   2   5     3493.87     2615.00    252.99 o 
  18   2   5    49350.68    51963.23   2047.09 o 
  19   2   5    30337.84    29055.56   1430.46 o 
  20   2   5    55891.69    57638.94   2667.15 o 
  21   2   5    60074.27    64407.32   2363.70 o 
  22   2   5    20613.73    20527.44   1691.47 o 
  23   2   5    35868.25    39140.14   2643.34 o 
  24   2   5       85.19      890.08    521.80 o 
  25   2   5       19.22      680.95    468.52 o 
  26   2   5     2054.75     1928.20    494.61 o 
 -28   3   5      216.90      169.66    336.48 o 
 -27   3   5    65431.35    74726.26   3805.03 o 
 -26   3   5     7706.15     8367.34   1971.33 o 
 -25   3   5    25001.03    27989.78   1748.82 o 
 -24   3   5    38048.00    39145.14   2053.87 o 
 -23   3   5       11.54      552.58    579.72 o 
 -22   3   5     1256.31     1285.06    294.16 o 
 -21   3   5    24095.05    22366.23    859.08 o 
 -20   3   5     9035.83     8204.23    436.60 o 
 -19   3   5    40772.07    39786.74   1563.42 o 
 -18   3   5    15887.61    15616.51    793.32 o 
 -17   3   5    45530.97    47028.44   1655.33 o 
 -16   3   5    23069.99    21318.73    944.43 o 
 -15   3   5     9962.03     9264.81    601.29 o 
 -14   3   5      217.89      395.10     98.85 o 
 -13   3   5    15074.15    15416.51    837.08 o 
 -12   3   5    83278.98    81971.16   1485.62 o 
 -11   3   5    12055.75    13378.14    635.75 o 
 -10   3   5   163624.08   163051.23   2513.14 o 
  -9   3   5     4320.31     4437.05    276.40 o 
  -8   3   5      276.71      438.59     77.55 o 
  -7   3   5    22156.75    21580.71    467.12 o 
  -6   3   5    61681.66    59452.97    807.46 o 
  -5   3   5    17401.70    16445.26    438.99 o 
  -4   3   5    67829.27    65706.32    745.25 o 
  -3   3   5    33342.11    31647.41    530.01 o 
  -2   3   5     9392.81     8347.98    267.76 o 
  -1   3   5   247356.59   243667.77   1899.30 o 
   0   3   5    14005.99    13215.65    463.48 o 
   1   3   5   198304.47   196147.89   1518.40 o 
   2   3   5     8492.02     8573.40    264.07 o 
   3   3   5      252.54      519.38     64.72 o 
   4   3   5     2994.72     3218.11    170.34 o 
   5   3   5     1074.52      812.77    103.65 o 
   6   3   5     1043.67     1223.22    118.70 o 
   7   3   5    43410.76    39407.98    695.35 o 
   8   3   5     3339.39     3646.08    237.29 o 
   9   3   5    40861.74    42216.09    803.31 o 
  10   3   5    16968.28    16813.70    604.40 o 
  11   3   5    11707.62    10549.15    821.36 o 
  12   3   5    58523.38    54248.01   1700.42 o 
  13   3   5    55319.59    53556.92   1477.09 o 
  14   3   5    87823.43    89333.97   2441.65 o 
  15   3   5    20725.05    22435.13   1286.00 o 
  16   3   5    99563.52    99765.09   2262.30 o 
  17   3   5     1322.76     1307.23    395.76 o 
  18   3   5     1067.54      911.07    192.26 o 
  19   3   5     9398.66     9462.24    792.00 o 
  20   3   5    59215.64    62730.09   1929.06 o 
  21   3   5     6369.56     6523.09    770.92 o 
  22   3   5    97581.74   104081.86   4139.24 o 
  23   3   5     7051.93     5684.41    742.34 o 
  24   3   5    23132.92    23514.56   2240.37 o 
  25   3   5     6648.04     5983.24   1180.25 o 
  26   3   5     5116.07     4410.19    715.44 o 
 -28   4   5      610.09      990.39    312.71 o 
 -27   4   5     2313.61     1083.50    507.41 o 
 -26   4   5     3608.05     3128.80    608.46 o 
 -25   4   5    75001.89    82551.95   2152.00 o 
 -24   4   5     1313.45     1630.34    938.30 o 
 -23   4   5   178927.09   194145.63   7229.36 o 
 -22   4   5      298.01      615.64    181.74 o 
 -21   4   5    89680.95    92188.80   2122.53 o 
 -20   4   5      694.51      763.48    198.25 o 
 -19   4   5      744.35      676.90    253.34 o 
 -18   4   5      289.37      543.87    142.26 o 
 -17   4   5    74081.80    76128.65   1833.60 o 
 -16   4   5    13142.72    13546.36    793.44 o 
 -15   4   5    77722.30    79872.87   1765.58 o 
 -14   4   5    58622.36    56746.53   1348.39 o 
 -13   4   5    16158.17    15520.68    734.10 o 
 -12   4   5    19386.38    19131.92    883.73 o 
 -11   4   5     3726.74     4001.85    352.39 o 
 -10   4   5    19372.37    18034.78    649.24 o 
  -9   4   5    11225.40    10555.54    534.11 o 
  -8   4   5    42911.84    39753.52    615.34 o 
  -7   4   5     7304.02     6852.89    361.87 o 
  -6   4   5     2139.61     1771.98    120.34 o 
  -5   4   5    75344.88    68820.55    941.37 o 
  -4   4   5    37535.26    33708.15    494.21 o 
  -3   4   5    63582.15    62159.79    706.10 o 
  -2   4   5   102762.14    96070.48    774.95 o 
  -1   4   5    15791.67    15358.99    422.30 o 
   0   4   5    21210.95    19086.90    698.05 o 
   1   4   5     4911.11     4409.52    187.04 o 
   2   4   5     4474.83     4244.04    198.00 o 
   3   4   5    15518.26    13664.22    453.03 o 
   4   4   5    82112.71    76502.27   1038.97 o 
   5   4   5    21042.95    19797.84    673.78 o 
   6   4   5    50449.14    48707.16    814.89 o 
   7   4   5      619.32      671.03     94.70 o 
   8   4   5     1113.73     1913.41    184.72 o 
   9   4   5     1752.34     1817.95    160.20 o 
  10   4   5    53592.36    51325.01   1025.88 o 
  11   4   5    21703.78    19889.87    934.02 o 
  12   4   5   119208.34   117591.09   1327.80 o 
  13   4   5    23639.87    21705.87   1048.35 o 
  14   4   5    52778.26    54182.21   2363.07 o 
  15   4   5     6297.21     6329.71    856.68 o 
  16   4   5     3624.73     3636.08    421.40 o 
  17   4   5    16948.04    16539.66    626.06 o 
  18   4   5    80183.48    84191.09   2269.45 o 
  19   4   5     9154.85     9137.49    765.58 o 
  20   4   5    65527.48    68323.92   2859.97 o 
  21   4   5     5260.48     4643.17    701.41 o 
  22   4   5     1795.95     2439.36    457.22 o 
  23   4   5     7805.25     8160.78   1087.33 o 
  24   4   5     5630.52     5753.94   1122.29 o 
  25   4   5     5311.12     5219.61    800.12 o 
  26   4   5    14656.33    15521.00   1179.33 o 
 -28   5   5      295.75      828.09    356.18 o 
 -27   5   5     3830.47     4572.45    891.53 o 
 -26   5   5     8325.65     7517.09   1211.95 o 
 -25   5   5     4213.69     3875.03    597.31 o 
 -24   5   5    36709.93    38572.90   2731.87 o 
 -23   5   5     2188.51     1790.06    477.63 o 
 -22   5   5    62462.14    65614.84   3566.53 o 
 -21   5   5     1629.98     1250.17    278.14 o 
 -20   5   5    11790.03    11616.85   1311.75 o 
 -19   5   5    21707.64    22347.26    582.93 o 
 -18   5   5    12941.46    13500.70    516.19 o 
 -17   5   5     5256.43     5031.50    470.63 o 
 -16   5   5    49920.35    53233.65   1597.60 o 
 -15   5   5    35554.99    34802.98   1092.61 o 
 -14   5   5    30742.44    30267.67   1288.09 o 
 -13   5   5    47873.36    47185.16   1583.36 o 
 -12   5   5    29399.53    29362.31   1145.75 o 
 -11   5   5    31532.38    31672.82   1082.09 o 
 -10   5   5     1148.39     1524.72    173.95 o 
  -9   5   5     1797.54     1811.77    204.79 o 
  -8   5   5     7800.02     7382.20    454.82 o 
  -7   5   5      766.19      569.05    116.82 o 
  -6   5   5    48149.72    46901.82   1093.77 o 
  -5   5   5   124095.85   118399.24   1597.63 o 
  -4   5   5    80575.23    78193.01   1094.44 o 
  -3   5   5   203851.95   207570.52   1709.55 o 
  -2   5   5    53386.06    48608.52    745.61 o 
  -1   5   5    77728.30    75703.34   1029.58 o 
   0   5   5     3266.39     3052.01    192.36 o 
   1   5   5     9655.31     8601.00    405.21 o 
   2   5   5    28328.05    26151.32    634.58 o 
   3   5   5     1037.57     1574.37    136.68 o 
   4   5   5    49119.79    46430.31    930.05 o 
   5   5   5    76206.43    78421.26   1176.02 o 
   6   5   5    21008.96    20892.20    680.29 o 
   7   5   5    13236.26    12746.37    522.47 o 
   8   5   5     8517.63     7862.56    465.68 o 
   9   5   5     1881.46     1678.34    172.60 o 
  10   5   5      224.76      267.57     92.32 o 
  11   5   5    37079.46    35441.81   1026.60 o 
  12   5   5     4934.01     5080.90    395.81 o 
  13   5   5    69302.98    67830.23   1568.28 o 
  14   5   5     3168.38     3209.65    302.19 o 
  15   5   5    12557.73    12855.13    983.54 o 
  16   5   5      194.79      479.20    206.20 o 
  17   5   5     4124.92     4101.16    411.54 o 
  18   5   5      863.43     1381.71    250.55 o 
  19   5   5    94385.74    99613.34   3430.15 o 
  20   5   5      721.40      911.29    525.89 o 
  21   5   5    41558.54    42789.78   1985.83 o 
  22   5   5     7275.09     7366.22   1183.24 o 
  23   5   5      988.27     1678.34    438.50 o 
  24   5   5     2181.79     1719.49    468.25 o 
  25   5   5     1003.50      846.28    245.32 o 
 -27   6   5       43.61      393.32    471.42 o 
 -26   6   5    12200.56    10927.60   1056.68 o 
 -25   6   5     4270.00     4746.55    886.35 o 
 -24   6   5     5490.86     6199.82    811.20 o 
 -23   6   5    16860.47    17827.13   1266.36 o 
 -22   6   5     4212.26     3559.46    483.79 o 
 -21   6   5     1959.15     2932.46    397.61 o 
 -20   6   5    93231.52    98618.92   4231.22 o 
 -19   6   5     5162.14     4883.68    412.10 o 
 -18   6   5   138142.77   144669.84   2420.41 o 
 -17   6   5    38786.74    39741.47   1183.15 o 
 -16   6   5    15777.87    14063.55    885.79 o 
 -15   6   5    54223.14    55613.50   1578.48 o 
 -14   6   5      538.08     1113.45    211.00 o 
 -13   6   5     7172.95     7366.29    585.92 o 
 -12   6   5     1188.54     1835.53    212.08 o 
 -11   6   5    15392.06    14872.63    888.84 o 
 -10   6   5     6555.61     6567.25    558.81 o 
  -9   6   5   121379.80   124904.46   2001.62 o 
  -8   6   5       35.86      213.93    106.39 o 
  -7   6   5   144115.19   141870.33   2216.87 o 
  -6   6   5    24647.07    23218.88    885.54 o 
  -5   6   5   147274.00   145402.33   2262.75 o 
  -4   6   5    18703.35    18447.49    891.86 o 
  -3   6   5    11836.40    10860.33    500.75 o 
  -2   6   5     1465.79     1635.68    183.82 o 
  -1   6   5    15197.48    15595.89    706.95 o 
   0   6   5    25102.28    24149.06    753.72 o 
   1   6   5     5285.21     5709.81    373.25 o 
   2   6   5    43237.32    42865.07    918.50 o 
   3   6   5      348.38      740.80    131.15 o 
   4   6   5    71431.09    67299.19   1193.13 o 
   5   6   5      545.54      641.87    104.20 o 
   6   6   5      271.21      519.63    104.19 o 
   7   6   5    31457.88    30493.45    917.67 o 
   8   6   5    13528.11    13876.29    752.75 o 
   9   6   5     1538.55     1474.98    164.84 o 
  10   6   5     7152.68     5739.16    448.05 o 
  11   6   5    18484.54    17814.45    875.42 o 
  12   6   5      305.61      606.95    123.15 o 
  13   6   5    23329.53    23053.59    975.40 o 
  14   6   5      502.40      701.68    121.52 o 
  15   6   5    44919.66    45046.25   1048.14 o 
  16   6   5     6899.62     7383.90    539.98 o 
  17   6   5     4682.36     5266.10    450.42 o 
  18   6   5     4846.00     4827.61    512.09 o 
  19   6   5      872.25      797.90    195.52 o 
  20   6   5     8287.77     8018.18   1331.72 o 
  21   6   5    17919.12    18514.93   1115.17 o 
  22   6   5     1278.08     1415.27    357.33 o 
  23   6   5    39239.50    39817.43   2312.76 o 
  24   6   5    10452.29    10712.40   1071.14 o 
  25   6   5     4984.88     4457.75    768.64 o 
 -27   7   5     2529.54     3557.76    693.61 o 
 -26   7   5     2733.33     1784.58    527.11 o 
 -25   7   5    14933.09    15147.82   1096.48 o 
 -24   7   5     6290.93     6284.92    899.23 o 
 -23   7   5     9927.82     9749.19    949.66 o 
 -22   7   5      282.68      699.79    310.65 o 
 -21   7   5     5927.15     6198.95    582.32 o 
 -20   7   5    20122.64    21563.27    915.72 o 
 -19   7   5    10971.63    10736.21    630.56 o 
 -18   7   5    32984.65    29378.05   1480.79 o 
 -17   7   5     2021.77     2336.93    266.93 o 
 -16   7   5    24729.21    25568.18   1138.18 o 
 -15   7   5    18058.88    17817.78   1025.84 o 
 -14   7   5    18186.55    19370.50   1177.08 o 
 -13   7   5      267.75      698.15    275.52 o 
 -12   7   5    33934.35    35892.04   1449.04 o 
 -11   7   5       66.74      395.02    117.76 o 
 -10   7   5    99417.78   101701.28   1955.86 o 
  -9   7   5       11.64      467.14    180.29 o 
  -8   7   5   130776.56   135929.58   2181.12 o 
  -7   7   5    34863.62    33224.02   1330.50 o 
  -6   7   5    56270.87    55404.58   1306.11 o 
  -5   7   5   124223.43   120362.13   1882.34 o 
  -4   7   5     2709.27     2809.55    276.74 o 
  -3   7   5   125617.76   128379.92   2000.72 o 
  -2   7   5     2556.21     2684.87    473.93 o 
  -1   7   5    11695.91    12550.75    645.00 o 
   0   7   5    32168.07    30653.00    915.17 o 
   1   7   5    52697.32    51041.16   1139.12 o 
   2   7   5     1884.49     1987.71    217.11 o 
   3   7   5   169774.45   171593.95   2138.02 o 
   4   7   5     3523.64     3529.86    316.31 o 
   5   7   5   302240.50   300709.19   3928.46 o 
   6   7   5    10383.24     9728.72    646.62 o 
   7   7   5   132998.00   132210.41   1711.02 o 
   8   7   5    21012.62    19328.38   1221.05 o 
   9   7   5    12665.08    12191.25    846.12 o 
  10   7   5    18449.72    19805.39   1073.38 o 
  11   7   5    24665.92    24969.38   1084.58 o 
  12   7   5      902.99     1095.93    157.52 o 
  13   7   5   101006.44   102510.86   2278.62 o 
  14   7   5    19569.90    20271.40    716.85 o 
  15   7   5    55910.66    58244.66   1405.14 o 
  16   7   5     9503.24    10360.90    663.21 o 
  17   7   5     1679.11     2190.93    404.70 o 
  18   7   5    17872.57    18640.81    872.77 o 
  19   7   5     3753.58     3676.65    502.04 o 
  20   7   5     9361.43    10176.49   1305.15 o 
  21   7   5      245.83      817.18    279.24 o 
  22   7   5     2343.68     2155.16    496.06 o 
  23   7   5     1190.51      887.12    291.55 o 
  24   7   5     1945.77     2059.81    847.97 o 
 -26   8   5    30937.44    28737.21   1319.02 o 
 -25   8   5      605.51      469.77    231.16 o 
 -24   8   5    17635.43    17122.08   1470.42 o 
 -23   8   5      327.27      568.52    201.26 o 
 -22   8   5      861.96     1035.64    329.25 o 
 -21   8   5     4175.94     4912.26    497.14 o 
 -20   8   5    40752.71    39735.13   1892.37 o 
 -19   8   5      616.99      967.12    174.64 o 
 -18   8   5    36954.22    36278.82   1355.43 o 
 -17   8   5     5461.61     6049.86    431.95 o 
 -16   8   5       29.43      464.84    127.32 o 
 -15   8   5     5147.48     4899.60    489.93 o 
 -14   8   5    31158.49    32610.17   1347.89 o 
 -13   8   5     1424.33     1661.23    279.07 o 
 -12   8   5    38034.41    39842.86   1677.07 o 
 -11   8   5     4617.64     5429.12    513.95 o 
 -10   8   5    32731.80    32977.65   1226.15 o 
  -9   8   5     1562.74     1395.70    264.44 o 
  -8   8   5     1895.13     1651.73    209.13 o 
  -7   8   5     9223.64     9446.59    772.54 o 
  -6   8   5    18010.45    18640.36    999.64 o 
  -5   8   5     9185.01     8597.44    770.59 o 
  -4   8   5    18064.41    17628.82    818.06 o 
  -3   8   5    16052.76    15594.67    765.08 o 
  -2   8   5      869.72     1179.13    154.57 o 
  -1   8   5    37998.20    35772.00    964.91 o 
   0   8   5     3923.35     3953.75    389.34 o 
   1   8   5    33284.38    30250.63   1119.63 o 
   2   8   5     6195.99     6070.27    419.89 o 
   3   8   5    14815.10    14036.30    736.34 o 
   4   8   5    27065.46    25996.71    971.87 o 
   5   8   5    14076.10    13338.44    927.59 o 
   6   8   5    50127.82    48651.40   1440.56 o 
   7   8   5    76314.24    75356.48   1711.84 o 
   8   8   5    68595.74    70469.23   1923.93 o 
   9   8   5    70859.62    68747.84   1565.89 o 
  10   8   5    24484.21    26239.04   1192.66 o 
  11   8   5     6588.23     6040.08    601.61 o 
  12   8   5    25084.04    26813.71   1278.31 o 
  13   8   5     5170.98     5265.04    413.21 o 
  14   8   5    74861.55    78592.07   1410.01 o 
  15   8   5     5579.18     5573.38    441.87 o 
  16   8   5    44896.11    45930.37   1164.66 o 
  17   8   5      875.27     1048.10    234.09 o 
  18   8   5     3478.69     3158.35    469.46 o 
  19   8   5     7175.00     5609.23    956.68 o 
  20   8   5     3807.86     2852.55    537.16 o 
  21   8   5    13524.13    11308.38   1578.67 o 
  22   8   5      948.26     1165.52    259.47 o 
  23   8   5     5911.47     4820.93    731.63 o 
  24   8   5     1065.13     1058.74    571.07 o 
 -25   9   5     1311.23      728.91    259.01 o 
 -24   9   5     6134.16     5985.71    918.90 o 
 -23   9   5      128.68      758.39    231.62 o 
 -22   9   5     7157.27     6521.62    591.08 o 
 -21   9   5     2016.06     1767.41    349.73 o 
 -20   9   5      205.99      497.50    320.38 o 
 -19   9   5      817.31      761.29    181.07 o 
 -18   9   5    11838.88    11655.06    716.77 o 
 -17   9   5     5770.85     5916.35    546.59 o 
 -16   9   5    37285.91    38999.97   1534.30 o 
 -15   9   5    34196.04    34672.54   1125.00 o 
 -14   9   5    10126.56    10544.07    649.78 o 
 -13   9   5    10205.82    11064.00    823.23 o 
 -12   9   5     1331.22     1147.34    288.76 o 
 -11   9   5     4605.99     4315.18    480.93 o 
 -10   9   5    36181.53    38221.76   1482.37 o 
  -9   9   5     2775.06     3165.15    345.25 o 
  -8   9   5    17895.30    18377.91   1064.80 o 
  -7   9   5    26661.21    27594.21   1106.94 o 
  -6   9   5     7573.68     8002.56    701.81 o 
  -5   9   5    10248.44     9507.40    798.93 o 
  -4   9   5    21907.21    21163.50   1289.67 o 
  -3   9   5      327.06      459.73     99.47 o 
  -2   9   5      259.16      535.55    101.05 o 
  -1   9   5     5626.76     5592.05    506.49 o 
   0   9   5    32752.54    31290.41   1102.01 o 
   1   9   5     2503.40     2640.75    248.69 o 
   2   9   5    25698.75    24615.24   1132.02 o 
   3   9   5      867.41      889.56    153.68 o 
   4   9   5    23488.06    23309.02   1153.82 o 
   5   9   5    11134.71    10670.42    727.22 o 
   6   9   5     4071.29     3639.76    397.23 o 
   7   9   5    41557.16    40420.75   1311.39 o 
   8   9   5    44062.43    43440.56   1460.93 o 
   9   9   5    13315.88    13855.50    911.55 o 
  10   9   5    25303.75    26127.39   1037.79 o 
  11   9   5     4898.29     4852.04    440.53 o 
  12   9   5    32374.31    33368.56   1171.84 o 
  13   9   5     7393.40     6415.12    430.13 o 
  14   9   5      725.04      887.90    199.37 o 
  15   9   5     2836.79     2266.13    481.42 o 
  16   9   5     5008.09     4999.70    564.58 o 
  17   9   5     1552.25     1741.52    553.28 o 
  18   9   5      194.16      553.90    173.01 o 
  19   9   5     9044.32     9317.62   1009.45 o 
  20   9   5     7757.50     6486.59   1344.81 o 
  21   9   5     1749.62     1211.79    369.42 o 
  22   9   5    11053.62    11799.10   1605.44 o 
  23   9   5     7568.88     4627.36   1011.69 o 
 -24  10   5       43.54      631.10    339.95 o 
 -23  10   5    11446.28    10288.41    823.24 o 
 -22  10   5     7701.67     7413.10    804.27 o 
 -21  10   5      641.28      738.53    232.83 o 
 -20  10   5    12898.54    13220.21    826.57 o 
 -19  10   5    66355.67    71760.84   3062.71 o 
 -18  10   5     3626.55     4081.53    488.50 o 
 -17  10   5   149744.45   164933.44   3314.75 o 
 -16  10   5      579.88      506.98    163.78 o 
 -15  10   5    34942.98    36657.93   1377.32 o 
 -14  10   5     5718.88     5806.15    433.23 o 
 -13  10   5    11430.35    11069.49    633.00 o 
 -12  10   5     6985.62     7048.06    480.89 o 
 -11  10   5   115738.95   125078.16   2283.25 o 
 -10  10   5      206.76      578.35    281.56 o 
  -9  10   5   117242.45   124534.24   2075.18 o 
  -8  10   5      698.26      965.36    201.50 o 
  -7  10   5    32734.05    35352.40   1414.12 o 
  -6  10   5     4528.64     4460.64    507.71 o 
  -5  10   5    20832.20    22061.21   1128.91 o 
  -4  10   5    14493.77    14921.71   1104.10 o 
  -3  10   5   102886.95   105703.87   2128.96 o 
  -2  10   5    27671.74    28603.07   1221.67 o 
  -1  10   5    40269.60    41464.82   1222.29 o 
   0  10   5     9537.22     8211.73    597.15 o 
   1  10   5    17057.64    16313.62    959.77 o 
   2  10   5    37283.26    36925.77    961.72 o 
   3  10   5     3331.06     3376.58    330.89 o 
   4  10   5    47624.40    49634.73   1478.94 o 
   5  10   5    23732.57    23003.73    960.11 o 
   6  10   5    89238.05    91499.34   1954.98 o 
   7  10   5    43068.96    43733.95   1363.17 o 
   8  10   5      172.56      276.63    114.48 o 
   9  10   5    11591.60    11663.32    618.91 o 
  10  10   5    61938.89    64061.95   1458.95 o 
  11  10   5    10119.40    10150.11    563.45 o 
  12  10   5    67002.63    68289.99   1322.94 o 
  13  10   5    14569.34    13849.94    869.70 o 
  14  10   5    10034.38    10057.37    595.77 o 
  15  10   5     3535.93     3860.14    556.31 o 
  16  10   5     4841.50     3769.01    577.80 o 
  17  10   5     4637.67     4638.32    520.35 o 
  18  10   5    33515.05    32129.05   1702.88 o 
  19  10   5     6812.97     5902.97    724.76 o 
  20  10   5    40852.38    43294.02   3596.41 o 
  21  10   5    11822.11     9401.30   1243.85 o 
  22  10   5      135.83      881.45    522.39 o 
 -23  11   5       15.34      438.78    182.05 o 
 -22  11   5      704.65      831.00    220.70 o 
 -21  11   5     3050.50     3202.46    456.96 o 
 -20  11   5      753.55      789.15    209.94 o 
 -19  11   5     6913.72     6721.16    595.39 o 
 -18  11   5     8224.52     7138.07    691.85 o 
 -17  11   5      131.66      440.04    147.00 o 
 -16  11   5      390.30      805.36    184.43 o 
 -15  11   5     8140.88     7916.84    546.28 o 
 -14  11   5     7606.57     8384.03    549.60 o 
 -13  11   5     7284.87     7462.62    463.37 o 
 -12  11   5    43890.16    44866.34   1024.91 o 
 -11  11   5     8691.20     9323.98    589.87 o 
 -10  11   5    16784.30    17739.69    885.56 o 
  -9  11   5      178.37      376.98    118.05 o 
  -8  11   5     2738.52     3231.00    333.04 o 
  -7  11   5    12081.41    12576.93    852.40 o 
  -6  11   5    18656.71    19010.20    938.09 o 
  -5  11   5    57474.19    60208.56   1608.30 o 
  -4  11   5    31619.15    31192.97   1487.16 o 
  -3  11   5    11678.70    12880.27    931.60 o 
  -2  11   5    13597.55    13441.93    824.65 o 
  -1  11   5     1461.09     1701.60    351.13 o 
   0  11   5      219.22      414.19    126.29 o 
   1  11   5     1429.93     1306.78    264.59 o 
   2  11   5      410.34      800.30    238.75 o 
   3  11   5     1823.95     1995.88    326.19 o 
   4  11   5      768.25      802.98    170.38 o 
   5  11   5      411.47      777.84    160.90 o 
   6  11   5     5763.62     5732.13    454.45 o 
   7  11   5     6709.39     7024.04    415.17 o 
   8  11   5     3612.73     3340.85    384.14 o 
   9  11   5     1226.51     1477.80    260.83 o 
  10  11   5     1697.54     2142.92    288.93 o 
  11  11   5     3235.65     3174.92    430.01 o 
  12  11   5     1179.35      872.51    189.18 o 
  13  11   5     9480.12     9259.65    509.35 o 
  14  11   5     1302.81     1262.73    259.97 o 
  15  11   5      573.82      517.92    211.28 o 
  16  11   5     1256.33     1720.84    391.12 o 
  17  11   5      248.77      930.38    335.33 o 
  18  11   5      319.52      967.29    342.56 o 
  19  11   5     2274.01     2334.95    546.74 o 
  20  11   5    16891.96    15716.40   1739.44 o 
  21  11   5     1957.12     2777.90    686.95 o 
 -22  12   5     3990.51     3145.17    426.47 o 
 -21  12   5      382.14      735.71    239.39 o 
 -20  12   5    18788.34    16815.65   1291.86 o 
 -19  12   5     7276.22     6138.88    682.13 o 
 -18  12   5     2227.38     1766.46    353.04 o 
 -17  12   5    12685.85    12294.38    824.26 o 
 -16  12   5     6835.68     7614.57    557.13 o 
 -15  12   5     2781.77     2917.06    401.68 o 
 -14  12   5    25145.91    26733.66   1050.19 o 
 -13  12   5     2097.27     2117.11    315.58 o 
 -12  12   5    18810.87    18935.34    932.55 o 
 -11  12   5     8450.59     9791.46    661.85 o 
 -10  12   5      514.96     1039.18    179.75 o 
  -9  12   5    16453.86    16408.32    426.16 o 
  -8  12   5     6807.76     6180.87    422.03 o 
  -7  12   5    11839.52    12914.28    813.68 o 
  -6  12   5    44862.56    45104.05    969.07 o 
  -5  12   5      302.12      919.96    178.86 o 
  -4  12   5    17243.22    17998.81    801.00 o 
  -3  12   5     6788.73     8116.16    498.84 o 
  -2  12   5     1971.60     2317.01    270.52 o 
  -1  12   5    62224.28    67121.88   1458.03 o 
   0  12   5    19982.52    21110.66   1175.71 o 
   1  12   5    17110.62    16006.26    603.20 o 
   2  12   5    46879.29    48549.85   1500.09 o 
   3  12   5    19088.22    19043.53    885.73 o 
   4  12   5    49306.25    52494.86    816.31 o 
   5  12   5     9045.99     9938.82    688.52 o 
   6  12   5    14984.87    15106.83    770.51 o 
   7  12   5    58846.21    59227.62   1301.35 o 
   8  12   5    15556.90    15049.66    695.20 o 
   9  12   5    40806.80    41428.93   1769.65 o 
  10  12   5    27411.88    26446.45    946.92 o 
  11  12   5       63.11      292.29    126.85 o 
  12  12   5    22140.71    21758.59   1164.30 o 
  13  12   5    21497.76    18189.77   1920.72 o 
  14  12   5     3648.81     4296.46    812.75 o 
  15  12   5    22568.90    21116.24   1845.91 o 
  16  12   5      266.86      515.08    235.71 o 
  17  12   5    12758.54    10108.73   1027.87 o 
  18  12   5      394.42      738.81    239.78 o 
  19  12   5     3872.39     3732.22    669.08 o 
 -20  13   5     7779.76     6937.37    766.77 o 
 -19  13   5     5062.08     4315.57    628.90 o 
 -18  13   5     1322.66     1360.56    287.99 o 
 -17  13   5       37.62      497.67    156.65 o 
 -16  13   5       61.74      375.07    140.77 o 
 -15  13   5     4017.06     4193.15    443.85 o 
 -14  13   5     3424.47     3185.71    418.05 o 
 -13  13   5     4126.74     4039.25    481.64 o 
 -12  13   5     7348.64     8148.87    501.88 o 
 -11  13   5     2538.92     2272.14    328.55 o 
 -10  13   5     9445.43     9473.93    567.34 o 
  -9  13   5      186.36      606.50    327.48 o 
  -8  13   5      674.38      497.17    204.74 o 
  -7  13   5     8094.79     8476.46    626.90 o 
  -6  13   5     3779.20     4441.49    442.60 o 
  -5  13   5    17395.42    18731.03    712.93 o 
  -4  13   5     6000.87     6236.23    534.49 o 
  -3  13   5     5398.53     5256.55    507.13 o 
  -2  13   5      114.10      439.91    135.25 o 
  -1  13   5       61.28      381.60    150.11 o 
   0  13   5      438.96      492.15    131.68 o 
   1  13   5      200.88      326.99    114.60 o 
   2  13   5     5819.61     5351.60   2398.83 o 
   3  13   5     5505.25     4609.29    531.78 o 
   4  13   5       12.38      446.47    109.91 o 
   5  13   5     5269.54     5130.00    427.68 o 
   6  13   5     7939.12     8211.09    671.31 o 
   7  13   5      100.63      252.03    166.78 o 
   8  13   5     5728.15     6492.20    630.31 o 
   9  13   5     3676.91     4304.51    536.08 o 
  10  13   5      436.12      737.01    207.12 o 
  11  13   5     6967.26     7101.58    732.34 o 
  12  13   5     3516.86     3529.28    471.43 o 
  13  13   5      981.69      751.09    320.97 o 
  14  13   5     8192.28     8676.35    954.92 o 
  15  13   5      537.81      933.52    283.33 o 
  16  13   5      181.11      501.23    218.67 o 
  17  13   5     7223.83     6903.18    942.59 o 
  18  13   5     4283.82     3349.40    692.15 o 
 -18  14   5      645.04      842.88    510.18 o 
 -17  14   5     2037.73     2284.93    399.03 o 
 -16  14   5    26793.30    26850.12   1448.79 o 
 -15  14   5      150.55      403.03    130.65 o 
 -14  14   5    34687.76    35129.29   1346.90 o 
 -13  14   5       65.19      562.48    176.84 o 
 -12  14   5    27613.69    27936.34   1325.89 o 
 -11  14   5      151.80      572.94    167.21 o 
 -10  14   5     2894.16     2355.59    347.22 o 
  -9  14   5      639.90      902.77    203.52 o 
  -8  14   5     8019.66     8881.43    554.26 o 
  -7  14   5      216.13      504.22    128.06 o 
  -6  14   5    53570.97    57046.99   1413.62 o 
  -5  14   5     5228.11     5310.82    464.02 o 
  -4  14   5    18266.57    17931.03    879.77 o 
  -3  14   5      456.45      717.74    233.39 o 
  -2  14   5       80.58      792.52    204.97 o 
  -1  14   5     7747.22     8475.67    846.98 o 
   0  14   5     2255.63     2312.44    343.93 o 
   1  14   5     8433.28     7521.07    571.82 o 
   2  14   5     9526.00     8681.29    662.53 o 
   3  14   5     2207.49     2168.59    334.37 o 
   4  14   5     7700.11     8213.79    591.12 o 
   5  14   5     4518.73     4643.78    590.28 o 
   6  14   5     1683.29     1480.30    358.91 o 
   7  14   5    14438.88    15111.29   1566.45 o 
   8  14   5    13218.01    11923.24   2027.88 o 
   9  14   5    10217.21    10793.01    704.54 o 
  10  14   5     5174.00     4427.52    521.62 o 
  11  14   5      585.25      817.01    232.58 o 
  12  14   5      486.40     1243.15    306.69 o 
  13  14   5     4055.31     4412.49    655.96 o 
  14  14   5       47.32      238.09    281.46 o 
  15  14   5     1364.53      748.25    524.17 o 
  16  14   5      349.93      776.49    272.69 o 
 -16  15   5    28642.55    26243.54   1668.79 o 
 -15  15   5     1577.33     1293.80    227.22 o 
 -14  15   5     1638.17     1131.08    231.98 o 
 -13  15   5     3765.80     4385.06    555.70 o 
 -12  15   5    12875.51    13361.72    789.96 o 
 -11  15   5     4087.65     3586.90    460.85 o 
 -10  15   5    46457.96    50499.31   1702.14 o 
  -9  15   5     2163.91     2281.88    382.08 o 
  -8  15   5    60755.89    67041.88   1388.76 o 
  -7  15   5      852.04      886.61    200.34 o 
  -6  15   5     5090.85     4918.33    457.27 o 
  -5  15   5     9446.34    10011.62    630.11 o 
  -4  15   5    18393.15    18299.65    968.64 o 
  -3  15   5    17483.62    18246.89   1010.76 o 
  -2  15   5    32262.80    32661.76   1447.38 o 
  -1  15   5     6720.32     6410.66    498.41 o 
   0  15   5    11511.04    12104.92    715.70 o 
   1  15   5    14545.40    16098.75    925.85 o 
   2  15   5      137.77      635.57    200.74 o 
   3  15   5    44616.49    47389.56   1819.73 o 
   4  15   5      881.89      549.26    224.71 o 
   5  15   5    62213.18    66573.75   1951.23 o 
   6  15   5     5058.89     4662.29    548.23 o 
   7  15   5    20191.95    22729.55   1109.74 o 
   8  15   5     2842.86     2699.99    434.42 o 
   9  15   5     1753.65     1793.88    367.09 o 
  10  15   5      742.40      547.98    185.17 o 
  11  15   5    34562.09    31120.46   3532.24 o 
  12  15   5     6724.10     5879.30    667.26 o 
  13  15   5    42370.65    41604.30   2088.97 o 
  14  15   5    16815.89    18076.96   1567.23 o 
 -14  16   5     4789.62     4529.47    497.70 o 
 -13  16   5      403.79      522.43    143.58 o 
 -12  16   5      499.53      699.77    196.83 o 
 -11  16   5    24139.92    21112.96    947.72 o 
 -10  16   5      171.23      620.51    166.39 o 
  -9  16   5    46800.84    49999.98   2346.33 o 
  -8  16   5     3232.69     2562.74    651.49 o 
  -7  16   5    15236.99    14620.08    856.72 o 
  -6  16   5     7458.11     7443.80    649.97 o 
  -5  16   5     3189.14     2915.51    453.50 o 
  -4  16   5    20248.73    21430.64   1206.75 o 
  -3  16   5     7067.33     7175.34    647.20 o 
  -2  16   5    18897.67    19303.12   1075.03 o 
  -1  16   5     2811.67     3622.21    772.12 o 
   0  16   5      191.05      572.21    228.75 o 
   1  16   5     1491.56     1757.76    340.59 o 
   2  16   5    19129.84    19018.41   1132.45 o 
   4  16   5    62988.57    69591.00   4580.15 o 
   5  16   5     1063.67      335.51    357.35 o 
   6  16   5    69374.16    73866.88   3163.46 o 
   7  16   5     1016.58      790.06    229.35 o 
   8  16   5    12966.70    13611.05    784.36 o 
   9  16   5     1170.47     1219.77    260.82 o 
  10  16   5     2138.79     1896.89    343.55 o 
  11  16   5     5496.63     5018.24    599.23 o 
 -10  17   5     2869.14     1542.25    351.32 o 
  -9  17   5      825.64      853.80    230.11 o 
  -8  17   5     7406.32     6580.84    766.18 o 
  -7  17   5     8953.59     9342.20   1102.99 o 
  -6  17   5     2213.36     2350.84    370.86 o 
  -5  17   5    33405.56    32400.37   1387.30 o 
  -4  17   5    15481.68    14884.08    750.10 o 
  -3  17   5     7343.34     7815.18   1398.74 o 
  -2  17   5    67021.44    72342.80   2698.05 o 
  -1  17   5     5845.83     5518.48    569.33 o 
   0  17   5    62310.59    67176.01   2298.11 o 
   1  17   5    17002.40    16847.96    980.55 o 
   2  17   5    35328.76    34374.00   2182.89 o 
   3  17   5      499.38      672.24    195.28 o 
   4  17   5       43.17      543.86    168.69 o 
   5  17   5     4620.22     4918.88    840.14 o 
   6  17   5    12740.19    14010.98   1544.98 o 
   7  17   5     7811.15     7879.68    679.64 o 
   8  17   5    32876.84    30257.37   1583.57 o 
  -3  18   5     1516.62     2298.78    891.31 o 
  -2  18   5      579.01      555.81    132.00 o 
  -1  18   5     2770.56     1822.57    473.82 o 
   0  18   5      157.83      333.61    303.58 o 
 -29   0   6    43717.83    49741.01   4555.18 o 
 -28   0   6    13025.98    13510.87   1636.98 o 
 -27   0   6      298.55     1467.56    661.39 o 
 -26   0   6        5.00     1243.98    579.14 o 
 -25   0   6     9647.44    11671.32   1425.73 o 
 -24   0   6    11902.55    13565.82   1608.05 o 
 -23   0   6    12228.75    14465.24   1946.71 o 
 -22   0   6    32549.38    32645.63  14347.07 o 
 -21   0   6    32944.64    32780.92   3705.23 o 
 -20   0   6    11301.69    10784.76    685.33 o 
 -19   0   6    20890.69    18521.08   1609.54 o 
 -18   0   6    26062.43    24941.16   2118.14 o 
 -17   0   6    25475.03    25809.27   2743.14 o 
 -16   0   6   189556.41   196290.50   3815.05 o 
 -15   0   6    61667.80    59933.02   3937.24 o 
 -14   0   6    28010.04    26552.79   1550.34 o 
 -13   0   6    46648.36    45243.16   1326.26 o 
 -12   0   6    47080.99    40004.82   1185.44 o 
 -11   0   6    50275.54    46490.57   1627.46 o 
 -10   0   6   345986.47   353501.94   9280.16 o 
  -9   0   6   163805.19   166557.73   4513.85 o 
  -8   0   6   412210.13   404109.78   7288.25 o 
  -7   0   6    56880.13    54879.01   1322.89 o 
  -6   0   6   366737.66   374789.06   3941.21 o 
  -5   0   6   100957.68    95097.03   2246.95 o 
  -4   0   6     4624.09     3676.53    304.85 o 
  -3   0   6    16782.29    16492.76    571.62 o 
  -2   0   6   703206.88   740590.44 169379.77 o 
  -1   0   6     9763.74     9279.48    392.48 o 
   0   0   6   163978.34   155625.80   2692.32 o 
   1   0   6   279918.75   283307.69   3304.81 o 
   2   0   6      453.62      543.78     72.90 o 
   3   0   6    51566.13    49799.30    953.36 o 
   4   0   6      332.51      701.85    196.66 o 
   5   0   6   283326.84   275461.75   2359.86 o 
   6   0   6     3946.28     3451.74    294.86 o 
   7   0   6   132469.64   124373.30   2299.96 o 
   8   0   6      210.49      570.62    168.19 o 
   9   0   6     1118.51     1809.43    326.82 o 
  10   0   6     1463.27     1751.52    231.70 o 
  11   0   6   149440.41   150080.19   4027.63 o 
  12   0   6      698.75      474.93    220.09 o 
  13   0   6    73561.86    69037.12   3213.45 o 
  14   0   6       50.18      -86.87    246.71 o 
  15   0   6    21053.42    20820.11   2251.95 o 
  16   0   6     4762.69     4880.93   1019.76 o 
  17   0   6    19683.15    22372.86   1530.59 o 
  18   0   6    17384.29    15820.08   1022.04 o 
  19   0   6    51637.07    56596.40   3489.14 o 
  20   0   6     4110.53     3652.12    712.58 o 
  21   0   6    24619.74    25493.92   2223.62 o 
  22   0   6      157.51      831.65    357.91 o 
  23   0   6    14213.63    16747.88   2016.38 o 
  24   0   6     5438.99     5398.52   1093.84 o 
  25   0   6    88763.90    99402.71   5303.06 o 
  26   0   6    23283.64    19477.30   2034.86 o 
 -29   1   6     1707.47     1133.15    502.75 o 
 -28   1   6      195.64      482.57    231.32 o 
 -27   1   6     3935.70     5316.77    821.81 o 
 -26   1   6    46719.11    50593.22   2617.15 o 
 -25   1   6     2000.76     1345.97    759.36 o 
 -24   1   6    32532.14    35589.75   2099.58 o 
 -23   1   6     2355.86     3159.50    681.94 o 
 -22   1   6       86.48      214.14    245.47 o 
 -21   1   6    10153.90     9747.33    656.54 o 
 -20   1   6     1376.32     1450.25    197.80 o 
 -19   1   6     7660.91     6963.94    665.63 o 
 -18   1   6     7016.33     6079.82    624.72 o 
 -17   1   6    27485.19    25545.54    935.28 o 
 -16   1   6     7331.78     6359.09    632.65 o 
 -15   1   6     7166.35     6623.83    510.29 o 
 -14   1   6    84260.13    79251.27   1910.84 o 
 -13   1   6    19746.46    18815.66   1126.35 o 
 -12   1   6    77113.49    72298.39   1850.80 o 
 -11   1   6   169818.95   164443.28   3047.71 o 
 -10   1   6    14334.25    13782.25    504.90 o 
  -9   1   6   290914.66   269173.66   5520.95 o 
  -8   1   6      742.54     1431.31    135.41 o 
  -7   1   6   137096.81   134311.06   1888.81 o 
  -6   1   6    20877.12    20709.27    553.63 o 
  -5   1   6     2193.91     2394.94    130.84 o 
  -4   1   6     1427.94     1595.60    127.56 o 
  -3   1   6    80822.06    75243.07   1041.07 o 
  -2   1   6       76.24      368.99     54.89 o 
  -1   1   6     3938.87     3548.02    197.61 o 
   0   1   6     9518.81     8258.43    249.70 o 
   1   1   6    84914.09    80960.36    903.06 o 
   2   1   6    11597.96    11076.14    294.40 o 
   3   1   6   109492.74   104782.85   1025.50 o 
   4   1   6    59153.11    57587.59    908.61 o 
   5   1   6    22348.56    20956.68    447.90 o 
   6   1   6    77518.79    74402.69   1299.11 o 
   7   1   6     1905.76     2199.78    134.36 o 
   8   1   6    26078.79    24097.87    686.95 o 
   9   1   6    73060.06    69933.63   1131.37 o 
  10   1   6      218.92      315.64    114.86 o 
  11   1   6    24571.38    23116.93   1010.17 o 
  12   1   6    27722.99    27947.85   1237.81 o 
  13   1   6     4012.26     3990.46    386.54 o 
  14   1   6     3128.02     3074.38    415.27 o 
  15   1   6    14026.94    14265.16   1254.80 o 
  16   1   6     2398.73     2865.97    616.01 o 
  17   1   6     5379.35     5313.92    672.92 o 
  18   1   6     4174.72     4102.53    558.92 o 
  19   1   6     8224.79     9969.68    754.86 o 
  20   1   6      430.55      797.63    352.71 o 
  21   1   6    26828.87    28230.41   2037.12 o 
  22   1   6     1329.26     1351.83    541.55 o 
  23   1   6    11291.50    12554.69   1141.65 o 
  24   1   6    11794.20    11413.97   1001.51 o 
  25   1   6     1247.25     1222.08    534.01 o 
  26   1   6    22194.91    21613.72   1867.83 o 
 -29   2   6     6543.97     5178.32   1687.78 o 
 -28   2   6      395.60      462.17    216.25 o 
 -27   2   6    38992.89    38906.34   2187.69 o 
 -26   2   6     5642.90     6665.30   1095.60 o 
 -25   2   6    51335.32    57597.14   2769.26 o 
 -24   2   6     5288.61     6232.42    946.13 o 
 -23   2   6    36409.61    37967.54   1754.42 o 
 -22   2   6    20090.40    19206.38    773.98 o 
 -21   2   6     2776.44     3230.33    321.91 o 
 -20   2   6    24022.43    23447.63   1493.70 o 
 -19   2   6    92030.45    92688.34   2082.14 o 
 -18   2   6    18203.85    16546.33    829.21 o 
 -17   2   6    73131.98    73161.25   1414.19 o 
 -16   2   6     3058.83     2780.82    274.66 o 
 -15   2   6      653.78      779.66    161.01 o 
 -14   2   6    31423.09    32046.91   1278.01 o 
 -13   2   6    58692.17    58919.71   1645.26 o 
 -12   2   6    72986.74    71510.49   1626.94 o 
 -11   2   6   136706.67   136652.92   2128.77 o 
 -10   2   6    63681.80    58801.77   1330.02 o 
  -9   2   6    91758.68    86602.14   1596.05 o 
  -8   2   6    17499.85    18494.22    577.20 o 
  -7   2   6    24264.02    23402.04    534.67 o 
  -6   2   6    14408.34    13697.11    374.74 o 
  -5   2   6    21677.24    21003.33    627.48 o 
  -4   2   6     5005.43     4307.80    222.92 o 
  -3   2   6    42390.23    40696.71    623.43 o 
  -2   2   6    65565.19    64274.66    915.12 o 
  -1   2   6     4119.24     3612.51    183.70 o 
   0   2   6    24123.74    23152.26    480.59 o 
   1   2   6    21112.68    19719.42    558.49 o 
   2   2   6    46933.48    43084.75    587.71 o 
   3   2   6    76499.87    73791.41    882.08 o 
   4   2   6    31048.08    30237.59    585.54 o 
   5   2   6    57967.07    52667.46    795.81 o 
   6   2   6    22517.88    21714.34    663.73 o 
   7   2   6    24256.80    22676.97    664.53 o 
   8   2   6   161515.39   155593.61   2019.33 o 
   9   2   6     5670.31     5441.88    323.25 o 
  10   2   6    85164.34    84182.30   1796.19 o 
  11   2   6     2623.27     2719.24    539.18 o 
  12   2   6     5967.95     6505.26    566.27 o 
  13   2   6    12769.19    12635.28    901.89 o 
  14   2   6    17167.86    18111.09   1098.91 o 
  15   2   6    22262.58    22411.89   1104.24 o 
  16   2   6    21538.64    20505.59    968.75 o 
  17   2   6    12879.76    12267.06   1092.20 o 
  18   2   6     6884.56     6857.70    577.62 o 
  19   2   6     8220.28     8293.54    907.19 o 
  20   2   6     5791.52     6334.68    720.92 o 
  21   2   6     3234.49     2941.07    850.97 o 
  22   2   6    26986.31    27928.93   1407.11 o 
  23   2   6      403.92      678.23    245.23 o 
  24   2   6     8797.16     9661.27   1017.32 o 
  25   2   6      575.91     1007.47    314.84 o 
  26   2   6     2593.46     2292.66    575.18 o 
 -29   3   6    19452.35    17529.00   1929.33 o 
 -28   3   6     4820.05     5098.10    772.90 o 
 -27   3   6     1956.70     2503.68    553.69 o 
 -26   3   6     7666.17     8393.38   1368.11 o 
 -25   3   6      689.12      353.09    645.77 o 
 -24   3   6     2018.07     2152.55    481.54 o 
 -23   3   6    35017.85    37551.28   2542.33 o 
 -22   3   6     1232.55     1856.39    423.63 o 
 -21   3   6    57332.16    57809.86   2801.96 o 
 -20   3   6      278.29      474.16    207.48 o 
 -19   3   6     7278.67     6168.21    781.49 o 
 -18   3   6    26127.72    25856.74    871.07 o 
 -17   3   6    10201.04    10180.40    685.75 o 
 -16   3   6     6695.12     6556.61    475.59 o 
 -15   3   6    25734.15    27215.80   1122.29 o 
 -14   3   6     1924.22     1853.68    200.14 o 
 -13   3   6    53603.79    53119.66   1509.02 o 
 -12   3   6      283.88      499.29    123.63 o 
 -11   3   6    56031.59    53468.30    958.98 o 
 -10   3   6     1952.05     1935.09    207.56 o 
  -9   3   6      136.28      248.81     70.63 o 
  -8   3   6    44887.85    44898.99    691.89 o 
  -7   3   6     5823.93     5043.34    274.32 o 
  -6   3   6     7814.51     7516.15    280.92 o 
  -5   3   6    42183.17    38269.65    543.37 o 
  -4   3   6      243.39      314.08     50.08 o 
  -3   3   6   104964.17    97186.59   1046.49 o 
  -2   3   6     5010.44     4610.45    187.20 o 
  -1   3   6    32594.46    29626.77    823.89 o 
   0   3   6    35155.29    32745.10    939.32 o 
   1   3   6     6019.67     6457.63    311.40 o 
   2   3   6     2878.16     2790.20    197.51 o 
   3   3   6      181.53      313.76     44.34 o 
   4   3   6    69960.75    66718.07    925.26 o 
   5   3   6    15280.12    13684.76    428.89 o 
   6   3   6    56119.47    55222.37    886.84 o 
   7   3   6     8126.50     6859.14    375.41 o 
   8   3   6     1823.04     1914.78    181.66 o 
   9   3   6    53403.95    54368.78    872.55 o 
  10   3   6    22220.74    20057.05    667.39 o 
  11   3   6    75489.84    74596.92   1557.36 o 
  12   3   6    38260.72    38395.43   1291.49 o 
  13   3   6    43713.61    42528.63   1253.39 o 
  14   3   6    24376.81    23661.87   1101.74 o 
  15   3   6    27025.83    25839.14   1165.05 o 
  16   3   6     3320.87     2650.86    383.96 o 
  17   3   6     1146.23      982.46    213.22 o 
  18   3   6      731.95     1653.45    397.88 o 
  19   3   6     8799.04     8950.66    971.35 o 
  20   3   6     5518.70     5395.70    808.67 o 
  21   3   6    18876.92    18901.58   2233.75 o 
  22   3   6     2099.49     1985.13    800.49 o 
  23   3   6    24867.39    24537.81   1419.45 o 
  24   3   6     3280.73     3381.52    562.27 o 
  25   3   6     3484.55     2944.49    502.13 o 
  26   3   6     2890.28     2220.50    497.88 o 
 -28   4   6     3976.40     3360.68    764.93 o 
 -27   4   6    27806.69    29105.54   2957.58 o 
 -26   4   6     3022.18     2783.05    713.65 o 
 -25   4   6    36252.41    37673.87   2287.64 o 
 -24   4   6     3055.74     3274.22    635.91 o 
 -23   4   6     4331.99     3588.24    705.74 o 
 -22   4   6    10298.58     9726.25    644.83 o 
 -21   4   6      373.72      581.49    169.42 o 
 -20   4   6    14834.49    15627.76    861.13 o 
 -19   4   6    42641.63    44280.36    886.08 o 
 -18   4   6     6416.23     6454.05    649.38 o 
 -17   4   6   100645.60   101530.55   1441.84 o 
 -16   4   6      264.88      497.10    104.44 o 
 -15   4   6     4216.72     3936.87    376.22 o 
 -14   4   6    22717.64    19991.73   1298.39 o 
 -13   4   6    14692.02    14362.99   1070.30 o 
 -12   4   6   101553.53    95920.69   1682.02 o 
 -11   4   6    22958.17    23220.45    867.57 o 
 -10   4   6    17156.97    17491.99    809.78 o 
  -9   4   6    32190.63    31517.89    894.55 o 
  -8   4   6     7286.45     6923.48    454.64 o 
  -7   4   6     1074.89     1387.35    157.30 o 
  -6   4   6    25689.98    23313.62    638.71 o 
  -5   4   6   121443.52   122033.47   1600.47 o 
  -4   4   6    65617.45    61873.29    807.05 o 
  -3   4   6    42132.68    39597.88    568.93 o 
  -2   4   6    14421.80    13310.42    367.78 o 
  -1   4   6     5147.25     5245.19    187.23 o 
   0   4   6      304.76      397.25     47.26 o 
   1   4   6    55483.45    54025.33    784.95 o 
   2   4   6     8376.60     7442.18    356.99 o 
   3   4   6    22865.63    20845.76    783.55 o 
   4   4   6    25481.85    23851.47    547.14 o 
   5   4   6    19104.41    18215.47    622.02 o 
   6   4   6      526.27      452.18     67.60 o 
   7   4   6     2040.19     1688.02    160.53 o 
   8   4   6     3466.74     3782.74    314.79 o 
   9   4   6      114.39      255.73     70.02 o 
  10   4   6     6024.11     5864.98    355.63 o 
  11   4   6      663.72      776.56    119.67 o 
  12   4   6    16004.85    15653.92    707.28 o 
  13   4   6     1042.67      842.54    156.53 o 
  14   4   6    67570.71    70394.64   1875.68 o 
  15   4   6      836.72      983.20    247.28 o 
  16   4   6    35598.65    37111.75   1371.19 o 
  17   4   6     2501.70     2278.27    343.26 o 
  18   4   6     4109.35     4283.75    583.83 o 
  19   4   6      477.44     1026.39    337.30 o 
  20   4   6     4422.37     4436.84    854.97 o 
  21   4   6       54.23      575.09    189.28 o 
  22   4   6    29197.58    31197.15   2944.41 o 
  23   4   6     2274.65     1218.80    363.31 o 
  24   4   6    20705.63    19163.44   1617.59 o 
  25   4   6      252.72      726.44    319.69 o 
 -28   5   6     1274.22     1575.42    745.41 o 
 -27   5   6      188.29      613.57    309.84 o 
 -26   5   6     2550.10     2389.43    618.61 o 
 -25   5   6    41965.82    44083.02   4496.44 o 
 -24   5   6     1230.65     1707.55    416.54 o 
 -23   5   6   105597.34   114464.15   5137.53 o 
 -22   5   6      481.74      533.60    132.55 o 
 -21   5   6    54415.86    58040.09   2072.79 o 
 -20   5   6     2630.61     2666.13    287.76 o 
 -19   5   6     1234.93     1362.27    306.65 o 
 -18   5   6     5944.63     6683.21    441.08 o 
 -17   5   6    65641.52    71018.98   2606.90 o 
 -16   5   6      222.17      506.04    133.22 o 
 -15   5   6   113881.75   116789.92   2362.78 o 
 -14   5   6    10494.03     9753.77    688.96 o 
 -13   5   6    62936.59    63334.59   1474.03 o 
 -12   5   6      264.95      323.19    107.47 o 
 -11   5   6      283.96      680.72    147.79 o 
 -10   5   6    30388.00    29177.04   1214.25 o 
  -9   5   6    33419.96    31963.69   1012.97 o 
  -8   5   6    33241.98    31944.21   1238.30 o 
  -7   5   6    83973.77    81604.18   1548.72 o 
  -6   5   6      829.37     1013.39    124.04 o 
  -5   5   6    58911.80    59372.82    923.06 o 
  -4   5   6    11371.68    10768.41    481.59 o 
  -3   5   6    26089.81    26184.15    619.85 o 
  -2   5   6    97950.81    95292.48   1025.19 o 
  -1   5   6     8905.89     7813.77    384.62 o 
   0   5   6    41127.44    38381.98    652.85 o 
   1   5   6     5005.56     4762.94    259.15 o 
   2   5   6      915.19      847.91     93.43 o 
   3   5   6    44244.54    44411.82    726.04 o 
   4   5   6    32228.58    29673.20    734.26 o 
   5   5   6     4838.03     3624.13    231.78 o 
   6   5   6    53306.77    52864.38    989.77 o 
   7   5   6     1399.61     1452.82    156.31 o 
   8   5   6      645.38      762.74    100.73 o 
   9   5   6    18300.18    18013.27    760.01 o 
  10   5   6    71858.52    69270.98   1713.18 o 
  11   5   6    19033.39    17290.51    913.91 o 
  12   5   6    54962.31    53602.02   1186.41 o 
  13   5   6     1140.21     1341.67    178.30 o 
  14   5   6    24613.19    24160.51   1681.12 o 
  15   5   6     4975.16     4986.98    556.51 o 
  16   5   6     5381.63     5764.38    492.53 o 
  17   5   6     5292.82     5988.74    515.65 o 
  18   5   6    32429.66    33014.77   1705.00 o 
  19   5   6        5.33      502.02    210.47 o 
  20   5   6    72300.38    76757.93   2799.15 o 
  21   5   6     5941.72     5628.06    683.72 o 
  22   5   6    28304.28    28690.85   1860.45 o 
  23   5   6     9661.32     9948.17   1051.99 o 
  24   5   6     3476.33     3284.38    570.01 o 
  25   5   6     3510.34     2636.14    508.42 o 
 -27   6   6    16299.57    15532.41   1439.03 o 
 -26   6   6      153.57      732.48    244.07 o 
 -25   6   6    45977.55    49380.27   2596.12 o 
 -24   6   6    11051.07    11263.99   1029.21 o 
 -23   6   6    15376.95    15348.75   1490.84 o 
 -22   6   6    29502.29    29514.02   1710.38 o 
 -21   6   6     6138.31     6036.72    832.77 o 
 -20   6   6     1896.68     2025.10    288.95 o 
 -19   6   6    38983.69    39269.52   1150.70 o 
 -18   6   6    39265.06    38218.92   1923.65 o 
 -17   6   6    32920.32    32462.44   1356.38 o 
 -16   6   6   117306.81   120986.95   2713.60 o 
 -15   6   6      829.39      996.02    202.81 o 
 -14   6   6    68207.57    70318.59   1798.05 o 
 -13   6   6      550.39      718.26    142.85 o 
 -12   6   6     1762.41     1588.51    230.80 o 
 -11   6   6      404.02      773.24    170.27 o 
 -10   6   6   106629.51   109156.31   1974.38 o 
  -9   6   6     7707.39     7795.63    595.99 o 
  -8   6   6   169012.31   173074.00   2429.26 o 
  -7   6   6    32087.44    30417.13    906.54 o 
  -6   6   6    55772.91    55758.64   1014.34 o 
  -5   6   6    91125.00    86980.09   1553.51 o 
  -4   6   6    59282.04    56520.72   1023.86 o 
  -3   6   6    70244.47    65145.38   1146.21 o 
  -2   6   6   190966.39   187563.39   2454.36 o 
  -1   6   6    32671.24    30480.29    894.84 o 
   0   6   6    59537.99    56262.78   1038.38 o 
   1   6   6    21331.07    22713.45    785.41 o 
   2   6   6    46349.01    44787.29    962.00 o 
   3   6   6   109949.41   103200.81   2250.57 o 
   4   6   6    42165.86    38186.75    793.18 o 
   5   6   6   446486.34   456125.19   4651.54 o 
   6   6   6    20276.12    19784.49    748.25 o 
   7   6   6   154699.94   153282.41   1875.21 o 
   8   6   6     1055.16     1146.68    135.45 o 
   9   6   6    12088.40    11408.62    693.59 o 
  10   6   6     3409.99     3641.39    307.66 o 
  11   6   6    96648.39    96874.74   1884.31 o 
  12   6   6       67.37      249.65     87.50 o 
  13   6   6   224314.34   235932.30   3193.01 o 
  14   6   6      547.44      523.06    125.13 o 
  15   6   6    50463.99    49860.47   2174.81 o 
  16   6   6     2408.57     2481.42    272.44 o 
  17   6   6      800.62      769.24    213.67 o 
  18   6   6     5048.68     4531.37    506.26 o 
  19   6   6    54571.07    57749.79   2156.80 o 
  20   6   6     4213.74     4431.51    670.52 o 
  21   6   6    81293.31    87919.57   2646.22 o 
  22   6   6      371.86      550.28    244.32 o 
  23   6   6    16669.18    14325.69   1378.36 o 
  24   6   6       70.27      429.06    371.81 o 
 -27   7   6     1999.09     1397.81    363.53 o 
 -26   7   6    56067.48    59847.35   2570.95 o 
 -25   7   6     3902.50     3701.03    621.99 o 
 -24   7   6    55199.64    58399.42   2665.95 o 
 -23   7   6        6.51      412.96    155.32 o 
 -22   7   6      474.58      511.39    164.77 o 
 -21   7   6      732.66      725.50    190.84 o 
 -20   7   6   111890.11   114929.12   2308.75 o 
 -19   7   6    16719.43    16503.51    856.32 o 
 -18   7   6   115747.42   122417.99   2636.98 o 
 -17   7   6       51.16      354.77    127.09 o 
 -16   7   6    35562.28    36732.80   1105.73 o 
 -15   7   6       42.54      190.99     94.92 o 
 -14   7   6     2938.33     3296.47    362.37 o 
 -13   7   6     6887.29     7419.44    582.68 o 
 -12   7   6    40854.99    42395.87   1324.88 o 
 -11   7   6    48113.33    47340.55   1530.79 o 
 -10   7   6    82506.77    81760.61   1485.51 o 
  -9   7   6    61159.27    58766.25   1565.95 o 
  -8   7   6    23433.06    23795.47   1140.71 o 
  -7   7   6     9682.41     8675.11    591.63 o 
  -6   7   6     8241.12     9262.52    711.73 o 
  -5   7   6   159839.81   166287.92   2467.59 o 
  -4   7   6    10224.99     8730.41    583.71 o 
  -3   7   6    55275.44    50569.62   1041.32 o 
  -2   7   6     5771.12     5426.51    380.93 o 
  -1   7   6     8256.84     7541.52    491.85 o 
   0   7   6      353.31      403.07     80.84 o 
   1   7   6    26677.57    25991.15    881.99 o 
   2   7   6     2171.01     2947.95    281.76 o 
   3   7   6   138426.80   139384.95   1977.06 o 
   4   7   6    17562.40    16561.53    845.41 o 
   5   7   6    12259.98    10787.17    960.98 o 
   6   7   6    47489.11    46260.82   1272.62 o 
   7   7   6    70507.55    69340.98   1434.49 o 
   8   7   6     2131.70     1728.71    189.52 o 
   9   7   6   106607.09   103699.13   2054.53 o 
  10   7   6     4191.42     4220.29    454.92 o 
  11   7   6    35758.61    35598.80   1180.38 o 
  12   7   6    28253.65    26754.42   1474.78 o 
  13   7   6       38.37      330.83    119.38 o 
  14   7   6    40192.03    40713.35   1044.42 o 
  15   7   6     3608.54     4524.03    429.77 o 
  16   7   6      829.63     1081.12    220.05 o 
  17   7   6    12832.03    13265.37    954.61 o 
  18   7   6      392.78      537.60    164.60 o 
  19   7   6     2207.86     2128.13    395.39 o 
  20   7   6       82.02      334.08    188.35 o 
  21   7   6     6725.40     8260.46    838.50 o 
  22   7   6     1279.57     1687.58    526.48 o 
  23   7   6    13650.74    10002.27   1213.29 o 
  24   7   6     1308.45      847.42    259.18 o 
 -26   8   6     9134.91     8581.94   1055.78 o 
 -25   8   6      639.89     1362.02    357.36 o 
 -24   8   6     2813.80     3241.33    630.20 o 
 -23   8   6     2416.63     3194.74    666.26 o 
 -22   8   6     5956.61     6105.02    746.60 o 
 -21   8   6     4611.70     4630.87    527.48 o 
 -20   8   6     7168.26     6661.48    677.87 o 
 -19   8   6      223.87      501.39    163.67 o 
 -18   8   6      796.11     1050.34    170.23 o 
 -17   8   6    17939.37    18257.96    624.36 o 
 -16   8   6     1571.72     1246.43    330.39 o 
 -15   8   6    39180.81    40995.66   1058.29 o 
 -14   8   6     4039.22     4317.36    456.73 o 
 -13   8   6    18717.34    19983.93   1143.80 o 
 -12   8   6     3171.72     3257.36    372.97 o 
 -11   8   6     1048.96      957.20    180.67 o 
 -10   8   6    13285.46    14373.76   1168.85 o 
  -9   8   6    11132.79    10873.58    820.33 o 
  -8   8   6     1357.71      393.78    169.25 o 
  -7   8   6   131111.27   132461.45   2303.62 o 
  -6   8   6     2383.11     2295.70    255.11 o 
  -5   8   6    45238.97    42794.45   1192.92 o 
  -4   8   6    31966.99    30691.58   1075.04 o 
  -3   8   6    15558.28    16040.74    803.28 o 
  -2   8   6    26503.46    25295.60   1020.74 o 
   0   8   6      841.31      945.71    131.09 o 
   1   8   6     8026.47     7714.41    527.39 o 
   2   8   6    41363.18    40910.96   1097.99 o 
   3   8   6      860.38      974.53    152.40 o 
   4   8   6    63105.24    60886.27   1325.69 o 
   5   8   6      115.25      292.33     93.09 o 
   6   8   6        8.65      407.71    170.86 o 
   7   8   6      320.82      437.64    256.69 o 
   8   8   6    47482.95    43473.54   2605.42 o 
   9   8   6     1243.78      884.94    315.54 o 
  10   8   6    95928.13   100102.91   1878.56 o 
  11   8   6       86.91      480.57    119.05 o 
  12   8   6    25093.13    24385.19   1032.79 o 
  13   8   6     4648.78     5181.53    442.94 o 
  14   8   6     2395.54     3059.93    313.03 o 
  15   8   6      148.30      480.20    144.44 o 
  16   8   6     1448.87     1714.47    328.34 o 
  17   8   6     2765.72     3080.82    465.73 o 
  18   8   6      224.52      452.21    162.83 o 
  19   8   6     2502.82     2693.08    446.88 o 
  20   8   6     2075.78     2416.65    606.86 o 
  21   8   6      706.09     1147.06    340.55 o 
  22   8   6      735.62      866.72    249.59 o 
  23   8   6     8502.49     9319.10   1337.43 o 
 -25   9   6    12538.98    13933.30   1022.82 o 
 -24   9   6     7995.87     7322.80    840.11 o 
 -23   9   6      318.50      690.79    202.06 o 
 -22   9   6     4574.83     4342.11    553.36 o 
 -21   9   6     5410.96     5389.62    568.43 o 
 -20   9   6    29869.24    31267.05   1649.86 o 
 -19   9   6     1026.43     1263.50    221.10 o 
 -18   9   6    70419.65    70719.30   1793.19 o 
 -17   9   6    15158.02    16203.67   1039.22 o 
 -16   9   6    44582.97    48166.80   1514.33 o 
 -15   9   6     8523.30     8632.51    581.60 o 
 -14   9   6     6105.54     6190.52    431.77 o 
 -13   9   6      417.00      603.59    157.56 o 
 -12   9   6     5694.58     5818.58    583.79 o 
 -11   9   6    15372.35    16025.76    870.66 o 
 -10   9   6    20683.22    22124.07   1264.79 o 
  -9   9   6    57354.34    61617.18   1890.93 o 
  -8   9   6    46487.93    48855.57   1372.30 o 
  -7   9   6    89693.34    91782.23   2005.84 o 
  -6   9   6    16344.33    15333.57    951.22 o 
  -5   9   6    19585.93    19950.03   1253.28 o 
  -4   9   6    27398.27    26046.66    989.36 o 
  -3   9   6     7346.55     7456.82    580.52 o 
  -2   9   6    49485.33    48794.48   1287.08 o 
  -1   9   6    64626.39    65015.50   1506.91 o 
   0   9   6     4751.93     4196.31    382.89 o 
   1   9   6    49527.10    48985.22   1233.97 o 
   2   9   6      702.66      632.92    126.25 o 
   3   9   6     6988.77     6703.71    599.25 o 
   4   9   6    54957.84    55100.29   1462.06 o 
   5   9   6    25159.27    24264.74   1091.92 o 
   6   9   6    50326.10    48590.73   1260.53 o 
   7   9   6    26566.63    25882.26   1065.26 o 
   8   9   6    20004.78    17105.08   1856.16 o 
   9   9   6    16850.97    17516.25   1179.15 o 
  10   9   6     1994.50     2000.93    325.87 o 
  11   9   6      740.55      823.96    223.64 o 
  12   9   6     2691.92     2933.74    307.44 o 
  13   9   6     1156.98     1338.14    340.94 o 
  14   9   6     1252.03     1286.63    207.74 o 
  15   9   6    28035.74    27835.43   1360.70 o 
  16   9   6      487.92      569.22    196.37 o 
  17   9   6    44848.45    49232.34   1655.77 o 
  18   9   6      514.65      395.10    285.00 o 
  19   9   6    32647.61    33387.68   1750.86 o 
  20   9   6     8462.02     7899.60   1464.95 o 
  21   9   6     4823.20     4704.18    725.32 o 
  22   9   6       81.81     1098.05    407.71 o 
 -24  10   6    15611.86    13354.33   1467.37 o 
 -23  10   6      241.96      585.63    207.46 o 
 -22  10   6    12064.07    12421.81    950.84 o 
 -21  10   6     1235.71     1479.18    327.35 o 
 -20  10   6      947.72     1151.39    279.61 o 
 -19  10   6     4350.00     4532.81    569.32 o 
 -18  10   6     6589.75     7086.08    613.23 o 
 -17  10   6     6517.06     7018.33    646.00 o 
 -16  10   6    29722.13    32442.77   1423.87 o 
 -15  10   6     4880.13     4938.58    476.84 o 
 -14  10   6    15237.37    17296.70    932.83 o 
 -13  10   6     9242.58     9271.07    543.66 o 
 -12  10   6     8142.12     8914.50    535.83 o 
 -11  10   6      430.17      560.11    142.45 o 
 -10  10   6      194.93      444.27    172.68 o 
  -9  10   6      243.24      542.92    232.56 o 
  -8  10   6     2563.56     2562.62    354.85 o 
  -7  10   6     3054.88     3242.31    376.11 o 
  -6  10   6      276.02      390.35    118.70 o 
  -5  10   6    37342.80    37181.88   1395.53 o 
  -4  10   6      505.90      791.62    180.45 o 
  -3  10   6    10022.33    10060.37    762.01 o 
  -2  10   6     7163.48     7118.47    513.93 o 
  -1  10   6    11101.83     9805.52    928.38 o 
   0  10   6     3629.91     2972.87    311.76 o 
   1  10   6     1833.52     1555.28    219.84 o 
   2  10   6    10341.28     9584.37    690.18 o 
   3  10   6     4423.41     4098.45    431.40 o 
   4  10   6     8672.08     8421.00    913.97 o 
   5  10   6     5577.28     4564.25    531.06 o 
   6  10   6    11726.53    11103.70   1113.14 o 
   7  10   6      100.48      179.25     95.63 o 
   8  10   6     4934.95     4981.07    506.85 o 
   9  10   6     6358.39     6935.79    647.72 o 
  10  10   6       31.94      564.83    130.52 o 
  11  10   6     4990.10     5193.75    424.37 o 
  12  10   6      824.09     1020.78    241.00 o 
  13  10   6     9689.88     8974.43    839.15 o 
  14  10   6      759.94      749.90    164.52 o 
  15  10   6       65.92      469.94    159.91 o 
  16  10   6     3287.40     3189.42    627.78 o 
  17  10   6     9126.30    12680.04   1445.94 o 
  18  10   6       27.54      569.19    275.22 o 
  19  10   6    21099.68    21763.97   2949.38 o 
  20  10   6     1151.45     1039.05    447.13 o 
  21  10   6    24944.39    26777.66   2630.31 o 
 -23  11   6    27618.88    24397.09   1130.02 o 
 -22  11   6        3.53      440.31    149.94 o 
 -21  11   6    33326.22    35332.39   2097.19 o 
 -20  11   6      262.12      470.95    283.50 o 
 -19  11   6     9036.09     8490.12    855.54 o 
 -18  11   6       29.68      551.41    154.62 o 
 -17  11   6    52669.10    55706.76   1742.08 o 
 -16  11   6    11321.16    11853.66    639.16 o 
 -15  11   6    36061.10    37317.95   1284.33 o 
 -14  11   6    36194.63    36680.17   1875.40 o 
 -13  11   6      322.84      544.13    121.39 o 
 -12  11   6    18204.64    19664.29    708.73 o 
 -11  11   6    19444.02    18897.68    842.95 o 
 -10  11   6    20444.84    21811.56    767.85 o 
  -9  11   6    36134.38    37069.45   1556.79 o 
  -8  11   6    11257.73    11406.70    572.02 o 
  -7  11   6    12131.52    11850.48    827.40 o 
  -6  11   6     8576.52     9155.10    807.49 o 
  -5  11   6    17353.29    18932.94   1099.03 o 
  -4  11   6    90653.48    97295.45   2005.18 o 
  -3  11   6   127615.91   135174.41   1946.91 o 
  -2  11   6    86201.27    88277.02   2795.27 o 
  -1  11   6   241621.19   234624.69  10987.22 o 
   0  11   6    25616.75    26849.20   1081.58 o 
   1  11   6    73994.22    73099.97   1794.91 o 
   2  11   6       35.70      363.52     94.21 o 
   3  11   6      561.32      799.52    144.59 o 
   4  11   6    89932.46    92503.68   2373.50 o 
   5  11   6    45917.66    48047.97   1205.18 o 
   6  11   6    85397.23    89139.44   2897.23 o 
   7  11   6   105321.27   111243.26   2582.49 o 
   8  11   6     3335.68     3773.29    693.84 o 
   9  11   6    53181.55    52704.68   1540.74 o 
  10  11   6    72455.25    75550.79   1786.66 o 
  11  11   6    11714.22    11056.91    679.54 o 
  12  11   6    72392.91    77506.49   1573.71 o 
  13  11   6      366.09      751.28    173.19 o 
  14  11   6    20286.35    21404.47   1396.84 o 
  15  11   6     9375.27     9733.39    762.68 o 
  16  11   6      136.40     1040.97    296.03 o 
  17  11   6    28174.02    28390.37   2691.57 o 
  18  11   6    47982.29    48803.44   2253.01 o 
  19  11   6    14265.95    14671.30   1270.17 o 
  20  11   6   102473.78   107483.34   6605.30 o 
 -22  12   6      329.86      581.03    174.41 o 
 -21  12   6    14641.02    14487.98   1044.87 o 
 -20  12   6     1524.73     1655.55    427.77 o 
 -19  12   6    48838.41    52559.11   2327.64 o 
 -18  12   6     4777.91     4778.03    502.34 o 
 -17  12   6    11485.47    10673.89    658.78 o 
 -16  12   6       74.77      649.88    262.89 o 
 -15  12   6      559.09     1051.10    204.58 o 
 -14  12   6     1733.56     2201.15    342.17 o 
 -13  12   6      380.79      417.47    169.19 o 
 -12  12   6    12295.60    11726.69    655.46 o 
 -11  12   6      490.82      592.30    142.02 o 
 -10  12   6    16240.62    16456.16    636.53 o 
  -9  12   6     4633.73     4485.21    459.64 o 
  -8  12   6      938.65     1139.32    316.17 o 
  -7  12   6    19726.39    19737.27    659.70 o 
  -6  12   6    50539.77    57716.28   1470.40 o 
  -5  12   6    14342.81    15994.05   1167.10 o 
  -4  12   6   170925.53   181549.78   3016.37 o 
  -3  12   6     5491.64     5536.63    480.18 o 
  -2  12   6   171690.03   188854.00   3134.69 o 
  -1  12   6    13262.95    14253.38    634.37 o 
   0  12   6    31473.69    29811.10   1072.75 o 
   1  12   6    20873.17    21629.30   1183.53 o 
   2  12   6    11952.94    12371.08    592.08 o 
   3  12   6     7344.13     7098.14    452.52 o 
   4  12   6    99211.14   104292.77   2262.29 o 
   5  12   6      585.12      851.34    201.15 o 
   6  12   6    47116.04    47916.05   1453.69 o 
   7  12   6     4837.04     5115.88    538.72 o 
   8  12   6      872.56      799.82    195.96 o 
   9  12   6     4588.94     4477.22    565.63 o 
  10  12   6     5412.65     5650.83    530.18 o 
  11  12   6     9215.20     8984.18    793.90 o 
  12  12   6     1534.33     1597.53    336.75 o 
  13  12   6     1958.73     1804.84    342.68 o 
  14  12   6     5996.42     6226.47    809.03 o 
  15  12   6      748.20     1169.24    406.45 o 
  16  12   6      512.52     1009.81    356.96 o 
  17  12   6     8244.62     8684.99    997.85 o 
  18  12   6      128.69      362.02    247.87 o 
  19  12   6    19969.89    17811.42   1524.50 o 
 -20  13   6    39236.61    36073.19   1840.80 o 
 -19  13   6       99.88      456.56    235.65 o 
 -18  13   6    22457.87    23815.72   2199.68 o 
 -17  13   6      561.29      787.07    188.75 o 
 -16  13   6      245.63      674.42    168.09 o 
 -15  13   6      106.05      323.65    130.69 o 
 -14  13   6    12272.35    12802.04    819.63 o 
 -13  13   6      148.16      501.76    156.82 o 
 -12  13   6     8409.80     9306.87    578.15 o 
 -11  13   6      167.13      672.22    175.08 o 
 -10  13   6     1316.18      949.31    450.10 o 
  -9  13   6        9.90      486.45    177.38 o 
  -8  13   6    12177.21    13268.80    794.84 o 
  -7  13   6    17194.16    18136.80    830.20 o 
  -6  13   6    30957.27    34676.79   1064.56 o 
  -5  13   6    68719.23    75340.32   1591.11 o 
  -4  13   6    20525.31    21488.31   1039.56 o 
  -3  13   6    62792.01    63919.64   1310.79 o 
  -2  13   6      223.94      881.25    193.30 o 
  -1  13   6     1919.60     1789.05    241.19 o 
   0  13   6    33705.11    34540.34   1319.58 o 
   1  13   6    47274.00    51377.63   1483.07 o 
   2  13   6    75901.47    82508.88   1939.15 o 
   3  13   6    74783.10    79894.02   1598.36 o 
   4  13   6    35473.84    38140.96   1171.11 o 
   5  13   6    18664.32    20099.91    939.63 o 
   6  13   6     3700.21     3683.44    453.26 o 
   7  13   6     9638.43     9447.32    619.16 o 
   8  13   6      602.61     1303.47    296.30 o 
   9  13   6    34343.55    36183.98   1061.86 o 
  10  13   6      668.53      803.64    239.77 o 
  11  13   6     2093.83     2215.68    349.92 o 
  12  13   6     3314.88     4101.59    720.04 o 
  13  13   6    12926.43    11510.27    981.09 o 
  14  13   6    12376.50    10747.46   1246.81 o 
  15  13   6    15604.41    17353.65   1419.82 o 
  16  13   6     9388.81     8543.02   1221.15 o 
  17  13   6    12359.54    12545.18   1127.91 o 
 -19  14   6     4186.20     3737.82    527.64 o 
 -18  14   6      924.25      998.28    240.87 o 
 -17  14   6       32.56      386.19    141.94 o 
 -16  14   6    20966.04    18083.07   1077.29 o 
 -15  14   6      150.95      445.64    225.70 o 
 -14  14   6    25422.01    24711.22   1439.10 o 
 -13  14   6     1330.22     1362.97    321.36 o 
 -12  14   6     6472.05     6021.24    528.71 o 
 -11  14   6     3090.66     3619.65    573.36 o 
 -10  14   6     1090.33      947.12    184.85 o 
  -9  14   6     7051.28     7549.78    514.38 o 
  -8  14   6     9558.72     9675.04    684.13 o 
  -7  14   6     4832.83     5060.25    473.63 o 
  -6  14   6     1959.27     1893.88    326.64 o 
  -5  14   6     2187.63     2483.05    365.65 o 
  -4  14   6     6953.89     7801.13    644.62 o 
  -3  14   6    18277.46    19070.26    993.21 o 
  -2  14   6    19850.76    21805.77   1152.75 o 
  -1  14   6    33124.09    33581.54   2473.46 o 
   0  14   6     1459.84     1899.10    308.29 o 
   1  14   6    22888.05    24675.00   1089.84 o 
   2  14   6     1844.78     1330.59    233.10 o 
   3  14   6      484.64      757.87    212.33 o 
   4  14   6     2887.09     2675.37    422.75 o 
   5  14   6    19240.90    21641.22   1423.89 o 
   6  14   6     1981.24     2451.83    463.49 o 
   7  14   6    25731.23    27228.22   1585.40 o 
   8  14   6       47.36      526.34    187.89 o 
   9  14   6        1.42      862.77    247.65 o 
  10  14   6      612.59      614.25    239.66 o 
  11  14   6    21884.75    21161.98   1208.78 o 
  12  14   6     5488.47     5825.36    652.01 o 
  13  14   6    17610.93    16864.01   2032.08 o 
  14  14   6     4572.99     5253.45   1171.97 o 
  15  14   6     4964.63     4875.62   1176.05 o 
  16  14   6      103.02      470.31    282.04 o 
 -16  15   6     2798.59     2157.34    429.41 o 
 -15  15   6    10946.58     9733.48    715.44 o 
 -14  15   6      534.38      803.91    182.83 o 
 -13  15   6     9579.13     8609.13    608.93 o 
 -12  15   6      182.98      251.55    107.15 o 
 -11  15   6     2830.12     3453.24    490.30 o 
 -10  15   6     1289.67     1117.61    221.01 o 
  -9  15   6      152.26      790.21    199.46 o 
  -8  15   6     1023.62     1217.86    253.80 o 
  -7  15   6     8754.73     8068.86    652.59 o 
  -6  15   6     3204.78     3582.79    416.18 o 
  -5  15   6     4772.19     5026.06    584.95 o 
  -4  15   6    12182.99    12889.92    744.13 o 
  -3  15   6     1830.39     1792.82    324.04 o 
  -2  15   6    14969.20    14759.08    873.35 o 
  -1  15   6     8985.63     8805.32    697.10 o 
   0  15   6     4768.62     4949.83    513.81 o 
   1  15   6       74.16      369.43    220.06 o 
   2  15   6       40.95      395.20    208.63 o 
   3  15   6      278.02      531.44    327.39 o 
   4  15   6     8901.12     8606.01    800.80 o 
   5  15   6       57.10      483.61    283.78 o 
   6  15   6    11994.61    10979.05    865.46 o 
   7  15   6       32.27      118.65    195.87 o 
   8  15   6      312.92      363.76    213.48 o 
   9  15   6     2148.52     1729.92    362.72 o 
  10  15   6      560.19      752.27    240.65 o 
  11  15   6     1595.68     1527.52    362.81 o 
  12  15   6     5871.97     4672.82    752.49 o 
  13  15   6    12002.62    10716.17   1484.39 o 
 -14  16   6      165.47      585.21    235.48 o 
 -13  16   6    20040.29    16891.91    962.72 o 
 -12  16   6     7448.44     6273.76    559.36 o 
 -11  16   6    20686.89    19968.62    949.51 o 
 -10  16   6    22885.80    21397.77   1528.34 o 
  -9  16   6     7162.17     6719.51    545.63 o 
  -8  16   6    34963.54    34543.70   1407.49 o 
  -7  16   6      449.40      618.26    163.18 o 
  -6  16   6     7193.68     6808.26    696.76 o 
  -5  16   6    27240.57    26578.82   1610.49 o 
  -4  16   6    16424.95    16156.32    977.47 o 
  -3  16   6    22297.86    24116.07   1572.93 o 
  -2  16   6    72483.96    77037.21   2260.57 o 
  -1  16   6      163.74      428.97    226.50 o 
   0  16   6    59334.55    65203.93   1364.45 o 
   1  16   6     8090.95     9144.06    828.26 o 
   2  16   6    37589.96    38361.46   1991.52 o 
   3  16   6    22894.14    22469.12   1123.16 o 
   4  16   6       14.52      418.10    454.29 o 
   5  16   6    45641.92    49892.65   2021.87 o 
   6  16   6    21023.63    20306.84   1393.94 o 
   7  16   6    14077.74    14328.93    760.65 o 
   8  16   6    44118.48    45747.82   1075.95 o 
   9  16   6     5559.54     4962.33    680.53 o 
  10  16   6    22516.99    23508.53   1847.85 o 
  11  16   6    45221.47    40792.16   3710.44 o 
 -10  17   6      292.10      469.60    177.77 o 
  -9  17   6     6998.06     6990.04    762.39 o 
  -8  17   6      716.44      538.26    173.85 o 
  -7  17   6     1016.15      907.29    244.37 o 
  -5  17   6     1130.58     1250.65    267.62 o 
  -4  17   6     4234.46     4095.38    820.75 o 
  -3  17   6     8987.03     8001.70    612.82 o 
  -2  17   6     3131.98     2668.05    478.58 o 
  -1  17   6     9222.66     9407.02    686.54 o 
   0  17   6      129.79      151.96    264.60 o 
   1  17   6      623.68      605.94    201.48 o 
   2  17   6     5660.88     4158.96    915.69 o 
   3  17   6     4689.31     3925.82    600.59 o 
   4  17   6    18413.78    15958.21   1025.84 o 
   5  17   6    11126.51    12034.07    999.97 o 
   6  17   6    15776.33    15408.80    967.41 o 
   7  17   6     1352.61     1420.97    347.26 o 
 -29   1   7     4276.97     3953.99    661.42 o 
 -28   1   7    31792.40    34870.28   2424.18 o 
 -27   1   7     4481.02     5933.63   1015.55 o 
 -26   1   7     1712.87     1584.72    663.77 o 
 -25   1   7    13011.08    14308.79   1623.79 o 
 -24   1   7    14340.34    15763.32   1037.28 o 
 -23   1   7     8366.28     9483.20    959.54 o 
 -22   1   7    64203.04    68455.20   2343.32 o 
 -21   1   7     5432.48     5585.45    379.72 o 
 -20   1   7   112620.24   111838.66   4270.08 o 
 -19   1   7    23690.39    23936.90   1070.69 o 
 -18   1   7     1683.18     1119.76    225.19 o 
 -17   1   7    39447.96    38937.21   1623.18 o 
 -16   1   7    77542.64    77974.98   1570.27 o 
 -15   1   7    14399.16    14637.82    800.95 o 
 -14   1   7    39861.24    36799.31   1203.06 o 
 -13   1   7     5700.51     5925.15    414.90 o 
 -12   1   7     3659.56     3782.87    287.64 o 
 -11   1   7    82005.60    78266.85   1833.27 o 
 -10   1   7      433.54      693.76    107.37 o 
  -9   1   7    76634.95    69556.98   1019.91 o 
  -8   1   7     8495.97     7352.62    362.41 o 
  -7   1   7    93561.03    86184.59   1139.37 o 
  -6   1   7    18575.91    18361.25    475.03 o 
  -5   1   7    30490.04    28221.32    562.34 o 
  -4   1   7     8823.88     7846.49    287.35 o 
  -3   1   7    22562.69    21325.89    555.73 o 
  -2   1   7    47257.41    44986.56    612.75 o 
  -1   1   7   325725.56   322587.84   3271.83 o 
   0   1   7    31034.96    32042.87    586.80 o 
   1   1   7    99051.72    89826.03   1128.64 o 
   2   1   7     5900.46     5680.72    199.85 o 
   3   1   7   163902.13   158760.19   1440.67 o 
   4   1   7     5634.84     6152.54    238.50 o 
   5   1   7     1497.55     1484.42    112.66 o 
   6   1   7    27206.50    24743.08    574.27 o 
   7   1   7    77002.51    75632.25   1025.39 o 
   8   1   7    47061.94    41506.87    866.23 o 
   9   1   7    27179.88    26910.78    706.47 o 
  10   1   7     1022.78     1076.52    136.66 o 
  11   1   7     9471.64     8414.75    592.38 o 
  12   1   7       53.42      236.94     95.80 o 
  13   1   7    31623.35    31227.11   1165.15 o 
  14   1   7      766.05      463.48    127.04 o 
  15   1   7      538.20     1167.38    347.50 o 
  16   1   7     1142.61     1792.84    480.11 o 
  17   1   7      839.85     1108.65    301.09 o 
  18   1   7     2377.96     2535.43    404.51 o 
  19   1   7    35901.65    37524.47   2485.78 o 
  20   1   7     4160.57     4527.88    668.84 o 
  21   1   7    28244.16    34439.29   1682.65 o 
  22   1   7     3008.15     2935.65    498.91 o 
  23   1   7      977.94      616.13    233.20 o 
  24   1   7    11507.03    13454.78   1116.91 o 
  25   1   7    13243.18    10402.05   1200.59 o 
  26   1   7    10290.64     9436.26   1100.84 o 
 -29   2   7       40.00      619.06    235.45 o 
 -28   2   7     2199.01     1787.70    521.36 o 
 -27   2   7      101.29      633.45    220.47 o 
 -26   2   7    29548.24    30902.77   2145.69 o 
 -25   2   7     8234.53     9164.19    980.41 o 
 -24   2   7    51686.64    51972.38   2440.95 o 
 -23   2   7      187.16      759.70    296.52 o 
 -22   2   7    40778.43    43895.02   1388.60 o 
 -21   2   7     7624.96     6955.72    529.49 o 
 -20   2   7      445.72      711.13    192.94 o 
 -19   2   7      366.78      448.59    288.85 o 
 -18   2   7    69545.30    68078.66   1443.38 o 
 -17   2   7    18040.62    17388.66    889.83 o 
 -16   2   7    30465.18    29008.99   1090.41 o 
 -15   2   7     1670.41     1986.44    199.01 o 
 -14   2   7       59.78      313.68     80.40 o 
 -13   2   7    57686.01    55393.23   1200.31 o 
 -12   2   7     7702.08     7246.97    535.37 o 
 -11   2   7    99765.18    94584.26   2103.06 o 
 -10   2   7     2511.98     2466.93    167.97 o 
  -9   2   7     6487.09     6388.60    413.54 o 
  -8   2   7    39402.98    38828.84   1018.41 o 
  -7   2   7     1393.91     1397.50    113.17 o 
  -6   2   7     2076.75     1996.77    129.56 o 
  -5   2   7    60602.66    57246.78    963.53 o 
  -4   2   7     1196.95     1302.06    122.60 o 
  -3   2   7    80167.28    71186.05    817.89 o 
  -2   2   7   137938.52   132074.95   1118.50 o 
  -1   2   7    53740.75    52590.96    692.86 o 
   0   2   7      292.48      608.88     59.69 o 
   1   2   7     6227.29     6294.85    226.92 o 
   2   2   7    10443.72    11017.22    288.33 o 
   3   2   7    66856.00    65796.07    752.19 o 
   4   2   7      476.94      622.29     79.02 o 
   5   2   7   378571.66   380934.03   5488.26 o 
   6   2   7     4073.54     4034.67    250.25 o 
   7   2   7   172470.17   169411.98   1954.01 o 
   8   2   7     7896.61     7186.08    389.96 o 
   9   2   7     1556.99     1477.90    144.33 o 
  10   2   7     2236.16     2052.81    181.38 o 
  11   2   7    38723.99    36734.27   1172.34 o 
  12   2   7    14865.07    14263.79    884.03 o 
  13   2   7     6379.23     6055.11    496.94 o 
  14   2   7    11565.14    11561.77    757.02 o 
  15   2   7     1794.54     1882.44    292.23 o 
  16   2   7    24043.23    23487.68   1047.19 o 
  17   2   7    11047.57    10582.46   1020.89 o 
  18   2   7    22270.36    24407.82   1334.48 o 
  19   2   7    11396.61    11021.72   1072.48 o 
  20   2   7    12844.64    14303.22    925.11 o 
  21   2   7     4235.28     4925.18    733.43 o 
  22   2   7       48.41      741.84    430.88 o 
  23   2   7    17719.50    19796.33   1295.42 o 
  24   2   7     7904.20     6644.00    714.13 o 
  25   2   7     1879.57     1938.93    497.62 o 
  26   2   7    10429.71     9828.51   1077.38 o 
 -29   3   7     1899.02     1588.82    392.17 o 
 -28   3   7     1864.45      988.08    372.43 o 
 -27   3   7    27302.15    28136.11   1800.45 o 
 -26   3   7     9336.36    10106.32   1033.88 o 
 -25   3   7    86412.00    90796.57   4126.85 o 
 -24   3   7     7166.37     9161.93    834.12 o 
 -23   3   7    43910.05    44449.58   3419.82 o 
 -22   3   7     1577.22     1764.71    282.00 o 
 -21   3   7     4064.90     3761.66    336.52 o 
 -20   3   7    19253.64    19178.40   1246.86 o 
 -19   3   7   222279.84   240654.00   3281.28 o 
 -18   3   7    37761.57    36388.99   1315.00 o 
 -17   3   7   288831.44   298719.19   4947.57 o 
 -16   3   7     9179.74     9003.15    618.00 o 
 -15   3   7    42312.61    40255.64   1307.24 o 
 -14   3   7    16635.53    16145.12    923.82 o 
 -13   3   7    19126.59    18496.50   1626.74 o 
 -12   3   7   140144.92   145866.67   2437.60 o 
 -11   3   7    73825.62    69392.35   1480.76 o 
 -10   3   7    67836.40    61771.58   1016.96 o 
  -9   3   7   165003.00   162610.23   2303.96 o 
  -8   3   7       78.14      478.65     71.39 o 
  -7   3   7    35028.24    34341.59    804.45 o 
  -6   3   7   107183.27    96511.60   1305.69 o 
  -5   3   7     8126.76     7468.68    291.21 o 
  -4   3   7   298467.34   289596.88   3953.50 o 
  -3   3   7     1791.18     1733.16    171.84 o 
  -2   3   7   158914.22   153750.09   1385.24 o 
  -1   3   7     1394.99     1857.94    144.99 o 
   0   3   7    10482.10    10382.82    388.71 o 
   1   3   7     1229.32     1480.59    152.84 o 
   2   3   7   143025.05   138250.58   1579.02 o 
   3   3   7     6760.82     7167.77    377.35 o 
   4   3   7   354406.19   355724.38   4682.65 o 
   5   3   7    15143.77    13996.79    467.12 o 
   6   3   7   161904.56   156893.59   1989.87 o 
   7   3   7     4336.35     3755.92    241.76 o 
   8   3   7     1938.08     2239.83    204.18 o 
   9   3   7     6061.14     6672.73    368.96 o 
  10   3   7    89190.52    91397.02   1301.45 o 
  11   3   7    26055.12    27290.64   1022.90 o 
  12   3   7    52778.67    51621.52   1369.13 o 
  13   3   7    24264.53    23159.79   1094.60 o 
  14   3   7    10461.07    11574.04   1493.53 o 
  15   3   7      527.98      967.00    230.72 o 
  16   3   7    35815.33    35246.83   1133.68 o 
  17   3   7    45689.01    46970.31   1759.30 o 
  18   3   7    71062.74    73981.90   2899.41 o 
  19   3   7    38634.89    41521.09   1906.77 o 
  20   3   7    16480.91    16816.29   1188.24 o 
  21   3   7    14651.10    15042.78   2566.17 o 
  22   3   7    12838.90    13523.22    955.16 o 
  23   3   7      199.16      756.71    530.50 o 
  24   3   7    21124.92    22239.78   1948.23 o 
  25   3   7     9194.77     8742.42    955.02 o 
 -28   4   7     1092.95     1273.38    301.14 o 
 -27   4   7      424.77      678.93    328.38 o 
 -26   4   7      169.26      809.07    263.51 o 
 -25   4   7    30921.33    33799.74   2101.93 o 
 -24   4   7     1669.16     1277.74    494.65 o 
 -23   4   7    77929.62    81158.29   4122.55 o 
 -22   4   7     6338.60     6761.38   1097.69 o 
 -21   4   7    76544.76    77424.76   2154.11 o 
 -20   4   7    53338.32    54273.65   1460.51 o 
 -19   4   7    12015.23    13363.29    567.99 o 
 -18   4   7    14180.92    14221.41    820.14 o 
 -17   4   7    37171.06    37175.17   1853.74 o 
 -16   4   7     9308.41     8867.30    719.77 o 
 -15   4   7   105819.45   105119.13   1701.03 o 
 -14   4   7    11885.45    13593.36    826.29 o 
 -13   4   7   117282.23   114691.45   1928.19 o 
 -12   4   7    33036.41    32432.89   1099.76 o 
 -11   4   7    22334.56    22115.49   1199.51 o 
 -10   4   7      812.13     1156.22    172.27 o 
  -9   4   7     1398.43     1647.18    225.89 o 
  -8   4   7    79398.27    76535.91   1528.69 o 
  -7   4   7      511.01      675.23     99.86 o 
  -6   4   7    17702.31    16558.93    546.61 o 
  -5   4   7     4009.57     3446.65    218.72 o 
  -4   4   7     2757.98     3217.62    202.65 o 
  -3   4   7      210.26      418.77     63.07 o 
  -2   4   7    14693.39    13468.58    369.87 o 
  -1   4   7     6458.57     5783.24    207.57 o 
   0   4   7   101574.32    96376.15   1441.56 o 
   1   4   7     1387.45     1399.77    136.18 o 
   2   4   7    50620.77    46350.63    925.21 o 
   3   4   7     3268.70     3197.89    190.56 o 
   4   4   7      760.11      924.34    104.98 o 
   5   4   7     3823.83     3639.83    224.66 o 
   6   4   7     7641.81     7048.38    386.82 o 
   7   4   7     4485.48     4318.37    277.42 o 
   8   4   7     8122.54     7566.28    439.13 o 
   9   4   7     4022.09     3463.82    263.10 o 
  10   4   7    28117.56    26598.97    910.43 o 
  11   4   7    30921.97    28667.18   1135.64 o 
  12   4   7    49397.53    49128.90   1111.42 o 
  13   4   7      640.41      889.05    177.72 o 
  14   4   7    36560.90    38093.10   2015.34 o 
  15   4   7    25051.41    24832.19   1110.37 o 
  16   4   7     2800.28     2923.37    515.64 o 
  17   4   7    54982.85    54081.19   1570.92 o 
  18   4   7    73557.41    76308.34   2425.16 o 
  19   4   7     5476.23     4764.94    720.08 o 
  20   4   7    90385.29    98828.27   3164.84 o 
  21   4   7     3345.09     3214.89   1061.25 o 
  22   4   7    37257.76    38643.29   2880.47 o 
  23   4   7       74.78      565.22    166.49 o 
  24   4   7      116.92      436.44    232.80 o 
  25   4   7     2994.29     2484.24    531.21 o 
 -28   5   7      376.72      736.24    235.96 o 
 -27   5   7     1074.50     1364.04    377.50 o 
 -26   5   7      150.23     1271.92    377.88 o 
 -25   5   7      374.49     1142.49    349.46 o 
 -24   5   7     2082.88     3119.66    513.76 o 
 -23   5   7     5580.76     6085.90    598.69 o 
 -22   5   7    29910.38    31603.28   1432.79 o 
 -21   5   7    54498.45    55372.61   1689.99 o 
 -20   5   7     3368.92     3451.77    311.14 o 
 -19   5   7    35923.72    38194.90   1115.70 o 
 -18   5   7     2213.43     2432.41    268.65 o 
 -17   5   7    11388.15    11640.65    829.86 o 
 -16   5   7    27700.82    28983.31   1281.29 o 
 -15   5   7     7979.68     8618.38    799.97 o 
 -14   5   7    64553.57    66850.81   1738.77 o 
 -13   5   7    12836.81    14129.63    980.97 o 
 -12   5   7    41406.11    43179.63   1364.97 o 
 -11   5   7    25978.98    25065.79   1027.55 o 
 -10   5   7      575.61      661.82    141.61 o 
  -9   5   7      427.87      529.10     98.07 o 
  -8   5   7     3060.65     2962.77    234.49 o 
  -7   5   7    22437.04    22707.07    938.62 o 
  -6   5   7      248.67      440.54     93.27 o 
  -5   5   7    18666.99    17425.86    637.70 o 
  -4   5   7        0.77      214.64     72.72 o 
  -3   5   7    59223.77    57756.84    946.28 o 
  -2   5   7     3800.54     4119.00    286.45 o 
  -1   5   7     3502.07     3316.54    208.24 o 
   0   5   7    22041.72    19476.60    735.77 o 
   1   5   7    41586.97    40597.23    716.61 o 
   2   5   7    19429.32    18755.31    680.03 o 
   3   5   7     8133.45     7458.00    408.38 o 
   4   5   7     8270.81     8888.54    504.64 o 
   5   5   7    61057.14    58118.17    956.93 o 
   6   5   7     5962.20     4950.87    310.84 o 
   7   5   7    27552.01    26505.52    816.40 o 
   8   5   7    35083.43    33365.34   1001.89 o 
   9   5   7      259.81      325.27    102.27 o 
  10   5   7    24800.90    24122.05    965.90 o 
  11   5   7    32750.68    32200.59   1272.01 o 
  12   5   7     2598.53     2327.34    244.16 o 
  13   5   7    51417.34    53019.58   1244.86 o 
  14   5   7     3798.60     4673.13    526.13 o 
  15   5   7    18198.54    20385.13    789.32 o 
  16   5   7    11029.66    11827.88    753.81 o 
  17   5   7    14663.90    15001.82    674.36 o 
  18   5   7      162.09      357.42    130.42 o 
  19   5   7    47960.13    52490.87   2034.60 o 
  20   5   7     9026.88     8468.83    789.14 o 
  21   5   7    41017.64    46599.25   3444.91 o 
  22   5   7    12697.26    11802.78   1547.73 o 
  23   5   7    28766.52    24807.33   4054.72 o 
  24   5   7     6468.55     4994.21    698.26 o 
  25   5   7     3460.72     2669.63    486.81 o 
 -27   6   7     3749.14     3303.16    666.64 o 
 -26   6   7     8536.87     7550.63    721.63 o 
 -25   6   7      935.05     1442.59    399.05 o 
 -24   6   7    10759.92    10658.76    956.64 o 
 -23   6   7     5693.40     5876.93    852.61 o 
 -22   6   7     3112.69     3183.00    453.70 o 
 -21   6   7    21397.55    21244.63   1187.68 o 
 -20   6   7    46585.07    50395.39   1907.01 o 
 -19   6   7    24965.52    25468.62    952.35 o 
 -18   6   7    76797.07    80187.13   2000.67 o 
 -17   6   7     1614.36     1457.46    240.16 o 
 -16   6   7    92324.36    95085.66   3450.73 o 
 -15   6   7    21521.37    22997.78   1253.64 o 
 -14   6   7    43581.25    44545.43   1313.83 o 
 -13   6   7    22912.43    22452.51   1199.02 o 
 -12   6   7     3810.97     4314.83    437.40 o 
 -11   6   7    17534.87    18199.69   1133.28 o 
 -10   6   7    61293.41    61720.70   1611.95 o 
  -9   6   7     6386.76     7402.11    556.12 o 
  -8   6   7    60359.32    60509.15   1408.33 o 
  -7   6   7   195254.03   195117.72   1784.84 o 
  -6   6   7    10424.52     9215.33    680.72 o 
  -5   6   7   250591.81   252559.84   2283.95 o 
  -4   6   7     1212.12     1041.94    186.84 o 
  -3   6   7   105636.20   100824.81   2800.82 o 
  -2   6   7    36313.90    36180.06    896.09 o 
  -1   6   7    13359.72    11559.19    572.04 o 
   0   6   7     8955.33     9216.90    572.62 o 
   1   6   7     2845.13     2906.63    263.00 o 
   2   6   7    13655.99    12754.83    626.36 o 
   3   6   7    33476.18    31945.24    868.43 o 
   4   6   7    38672.55    37117.82    802.09 o 
   5   6   7    20820.45    19646.60    708.01 o 
   6   6   7    12990.75    11815.22    588.67 o 
   7   6   7      824.92      952.47    111.80 o 
   8   6   7     4481.83     4372.76    372.26 o 
   9   6   7     1026.78     1083.24    165.19 o 
  10   6   7     1116.89      950.44    157.66 o 
  11   6   7     3258.42     3101.58    302.74 o 
  12   6   7     7647.13     7528.18    658.37 o 
  13   6   7       68.68      365.65    145.05 o 
  14   6   7      236.82      452.45    165.14 o 
  15   6   7     4423.03     4681.26    463.86 o 
  16   6   7     2042.21     2070.49    303.92 o 
  17   6   7     7687.48     8358.62    749.83 o 
  18   6   7     1412.55     1564.32    296.04 o 
  19   6   7     1832.16     1250.89    560.11 o 
  20   6   7     1891.58     1384.56    373.86 o 
  21   6   7    19577.69    19765.53   1246.82 o 
  22   6   7      247.49      837.12    267.45 o 
  23   6   7    25716.91    27151.02   2828.39 o 
  24   6   7     5560.82     4343.44    602.49 o 
 -27   7   7    13140.47    12082.86    869.36 o 
 -26   7   7      398.70      840.85    269.94 o 
 -25   7   7     9659.67    10500.00    993.91 o 
 -24   7   7      246.34      442.84    233.68 o 
 -23   7   7     1738.58     1449.05    550.42 o 
 -22   7   7       99.18      448.64    146.27 o 
 -21   7   7       30.67      327.64    165.56 o 
 -20   7   7      505.14      490.08    140.93 o 
 -19   7   7     4498.18     4370.22    512.33 o 
 -18   7   7    13315.01    12775.16   1033.91 o 
 -17   7   7        9.24      393.13    145.28 o 
 -16   7   7    16569.89    15947.01    977.30 o 
 -15   7   7      267.19      399.22    115.43 o 
 -14   7   7     8100.26     7967.87    865.23 o 
 -13   7   7     6464.65     7114.00    606.49 o 
 -12   7   7    38239.09    40718.09   1415.01 o 
 -11   7   7    13698.28    12111.51    878.72 o 
 -10   7   7    87854.29    86044.20   2141.76 o 
  -9   7   7    48671.44    49009.14   1482.75 o 
  -8   7   7   144149.02   146012.58   2245.26 o 
  -7   7   7    42667.86    41715.95   1247.42 o 
  -6   7   7    63522.39    64809.31   1284.74 o 
  -5   7   7    13831.80    12399.39    731.06 o 
  -4   7   7    11992.10    11901.49    815.68 o 
  -3   7   7       23.15     -382.23    382.23 o 
  -2   7   7      318.61      394.02    127.68 o 
  -1   7   7    16650.96    15310.12    706.06 o 
   0   7   7     4849.23     4881.49    344.46 o 
   1   7   7    80139.26    78365.47   1395.63 o 
   2   7   7     2110.87     2428.51    230.79 o 
   3   7   7   146507.08   143598.77   2279.41 o 
   4   7   7     6410.38     6532.57    430.48 o 
   5   7   7   158093.83   159916.08   2006.69 o 
   6   7   7      330.03      480.68     93.94 o 
   7   7   7    43874.82    41978.48   1138.80 o 
   8   7   7     2380.47     2378.21    279.65 o 
   9   7   7     6972.97     6492.90    405.78 o 
  10   7   7     4616.20     4310.97    577.31 o 
  11   7   7    79285.92    78254.05   2455.28 o 
  12   7   7    19020.54    19877.97    948.74 o 
  13   7   7   132586.08   138247.17   2661.80 o 
  14   7   7     2531.47     2202.71    255.49 o 
  15   7   7    28153.13    28291.49   1292.21 o 
  16   7   7     1382.80     1540.58    277.34 o 
  17   7   7      971.17      966.72    359.67 o 
  18   7   7      598.35      527.72    131.06 o 
  19   7   7     5637.50     6259.89    894.80 o 
  20   7   7       10.85      657.47    286.31 o 
  21   7   7    26058.99    28858.26   1907.23 o 
  22   7   7      900.51     1296.34    325.10 o 
  23   7   7     8230.86     7083.18    837.56 o 
 -26   8   7    39254.73    42719.34   3229.15 o 
 -25   8   7      635.13     1177.86    357.13 o 
 -24   8   7    43673.48    49550.73   5992.00 o 
 -23   8   7      588.20      764.99    302.11 o 
 -22   8   7     5139.18     5056.23    793.45 o 
 -21   8   7    11829.60    10856.12    791.20 o 
 -20   8   7    33226.77    36057.27   1280.92 o 
 -19   8   7    17775.76    17493.74   1672.44 o 
 -18   8   7   103236.73   109434.14   2228.87 o 
 -17   8   7    14838.32    16255.77   1013.99 o 
 -16   8   7    45276.60    48412.14   1331.06 o 
 -15   8   7       69.82      406.50    148.11 o 
 -14   8   7      329.64      503.77    137.71 o 
 -13   8   7    40124.66    42808.10   1857.07 o 
 -12   8   7    45912.94    50096.04   1794.45 o 
 -11   8   7   104897.37   109219.74   2554.42 o 
 -10   8   7   132697.69   136056.66   2049.66 o 
  -9   8   7    48909.23    50940.70   1517.43 o 
  -8   8   7    94375.38    99096.78   2299.88 o 
  -7   8   7    14154.36    15043.23    973.07 o 
  -6   8   7      540.42      838.61    136.00 o 
  -5   8   7    74605.78    73940.30   1534.65 o 
  -4   8   7    57744.02    55693.97   1356.34 o 
  -3   8   7    35978.63    34981.04    967.54 o 
  -2   8   7   158024.94   159640.47   1911.85 o 
  -1   8   7       39.53      439.61    111.04 o 
   0   8   7    76014.39    74707.63   1397.07 o 
   1   8   7    10143.72     9456.29    587.58 o 
   2   8   7    45828.89    46635.57   1648.91 o 
   3   8   7    81192.61    81489.21   1316.08 o 
   4   8   7      711.98      782.63    130.01 o 
   5   8   7    13283.44    12640.62    789.88 o 
   6   8   7      820.09      731.77    140.11 o 
   7   8   7    32243.50    31551.82   1043.77 o 
   8   8   7     8323.45     8871.28    740.71 o 
   9   8   7   107282.52   108111.17   1927.72 o 
  10   8   7    14790.62    13158.63    817.81 o 
  11   8   7   121478.59   122276.63   2899.27 o 
  12   8   7    20455.69    19679.69    724.15 o 
  13   8   7    31630.97    32125.54   1473.84 o 
  14   8   7    22772.86    22265.37    896.75 o 
  15   8   7     9811.33     9504.42    807.98 o 
  16   8   7     6983.64     7007.97   1050.07 o 
  17   8   7    60027.44    62959.58   2088.42 o 
  18   8   7     1977.35     2294.45    463.53 o 
  19   8   7    58439.08    61001.22   2789.34 o 
  20   8   7     2064.61     2525.03    575.59 o 
  21   8   7     6490.00     5307.34   1097.39 o 
  22   8   7     3229.66     2408.59    960.42 o 
  23   8   7     8170.05     6202.51   1046.50 o 
 -25   9   7    19973.25    19776.95   1988.74 o 
 -24   9   7      632.59     1393.20    478.76 o 
 -23   9   7    16201.90    15596.46   1214.24 o 
 -22   9   7      267.85      412.08    155.68 o 
 -21   9   7     1050.37     1096.63    274.47 o 
 -20   9   7     2466.78     2181.95    388.45 o 
 -19   9   7    10625.28     9628.81    583.31 o 
 -18   9   7     7199.56     8085.02    763.84 o 
 -17   9   7    14250.27    14801.49    655.69 o 
 -16   9   7     1333.98     1790.29    263.38 o 
 -15   9   7     7776.46     8449.78    534.38 o 
 -14   9   7      700.40      682.97    209.62 o 
 -13   9   7    43820.63    46702.11   1441.62 o 
 -12   9   7     4992.61     5751.00    603.24 o 
 -11   9   7    84568.48    88710.77   2073.77 o 
 -10   9   7    35905.50    37468.41   1610.48 o 
  -9   9   7      164.31      709.13    177.62 o 
  -8   9   7     8238.78     7868.77    646.27 o 
  -7   9   7    69429.98    69988.16   1865.42 o 
  -6   9   7     2507.27     2943.93    352.55 o 
  -5   9   7    30658.49    30254.59   1283.48 o 
  -4   9   7     2504.64     2492.39    244.14 o 
  -3   9   7    13297.72    13178.79    790.53 o 
  -2   9   7      347.58      371.32    111.02 o 
  -1   9   7      172.09      376.02    116.38 o 
   0   9   7     1293.74     1764.01    214.88 o 
   1   9   7     1606.62     1805.64    193.47 o 
   2   9   7    13653.71    15149.45    945.61 o 
   3   9   7      370.73      532.36    114.14 o 
   4   9   7    38013.57    38679.96   1502.64 o 
   5   9   7     4004.17     3557.52    366.17 o 
   6   9   7     2486.68     2655.68    307.79 o 
   7   9   7     7911.70     8003.84    765.80 o 
   8   9   7    20731.72    19107.31    993.48 o 
   9   9   7      308.00      611.38    144.37 o 
  10   9   7   106235.74   113437.98   2038.58 o 
  11   9   7     3223.13     3283.28    348.42 o 
  12   9   7    97961.11   102894.53   2223.30 o 
  13   9   7     6028.71     5397.00    517.20 o 
  14   9   7    11932.63    12398.07    900.24 o 
  15   9   7     2118.14     2719.79    445.39 o 
  16   9   7    10261.23     9485.26    897.56 o 
  17   9   7     9320.55     9752.33    920.06 o 
  18   9   7     9405.52     9086.57    734.73 o 
  19   9   7     8023.97     6173.74   1331.64 o 
  20   9   7      256.14     1356.36    635.90 o 
  21   9   7      320.18      455.21    296.52 o 
  22   9   7     1649.05     1102.80    528.23 o 
 -24  10   7     2842.72     2816.59    421.73 o 
 -23  10   7      514.92      911.24    213.59 o 
 -22  10   7      657.25      997.43    239.39 o 
 -21  10   7     3384.32     3248.27    454.36 o 
 -20  10   7      101.36      510.93    150.62 o 
 -19  10   7      266.57      781.60    181.41 o 
 -18  10   7      119.62      764.27    157.59 o 
 -17  10   7     2375.28     2576.31    351.95 o 
 -16  10   7      176.74      568.52    144.49 o 
 -15  10   7     1337.74     2147.02    275.92 o 
 -14  10   7     3857.48     3671.27    319.37 o 
 -13  10   7    12106.15    12254.35    731.47 o 
 -12  10   7    22712.98    23420.93    929.97 o 
 -11  10   7    15283.26    16815.72    810.41 o 
 -10  10   7     1391.03     1569.82    265.56 o 
  -9  10   7    28275.32    28902.06   1284.42 o 
  -8  10   7    87236.96    95269.88   2038.49 o 
  -7  10   7     7508.46     7597.08    745.84 o 
  -6  10   7    43620.22    43860.25   1810.81 o 
  -5  10   7     6814.24     6706.54    724.03 o 
  -4  10   7     4633.31     4525.63    472.31 o 
  -3  10   7    42627.55    41133.94   1098.66 o 
  -2  10   7    33640.94    31313.30   1140.73 o 
  -1  10   7    88617.97    91400.92   1788.55 o 
   0  10   7    27697.19    27728.99   1218.25 o 
   1  10   7    37157.71    36347.31   1376.49 o 
   2  10   7     3502.58     3309.14    362.12 o 
   3  10   7      403.87      462.14     90.10 o 
   4  10   7    22457.16    22100.95   1083.64 o 
   5  10   7    29497.46    26830.00   1255.91 o 
   6  10   7   127314.77   131213.56   1834.90 o 
   7  10   7    35798.92    37282.60   1132.26 o 
   8  10   7    78978.10    82313.91   1968.77 o 
   9  10   7    20568.62    19763.97    612.53 o 
  10  10   7     4404.51     4948.62    430.07 o 
  11  10   7      536.52      737.94    152.20 o 
  12  10   7    41449.24    41571.22   1278.93 o 
  13  10   7    10378.94     9482.50    569.21 o 
  14  10   7    87985.66    94550.04   2091.07 o 
  15  10   7    16150.86    16966.27   1173.87 o 
  16  10   7    34637.32    34895.74   2074.83 o 
  17  10   7    28105.84    27194.06   2327.79 o 
  18  10   7     4994.68     5359.59    766.45 o 
  19  10   7    45695.12    55285.36   4276.32 o 
  20  10   7    32170.15    32782.93   2188.24 o 
  21  10   7    17003.79    15019.34   1948.15 o 
 -23  11   7     7573.83     7245.17    658.22 o 
 -22  11   7     2099.87     1560.75    286.35 o 
 -21  11   7       33.40      513.85    171.62 o 
 -20  11   7     1962.74     1681.11    361.22 o 
 -19  11   7     3982.66     3815.66    416.13 o 
 -18  11   7      129.92      422.74    141.40 o 
 -17  11   7    18489.30    18489.23    965.10 o 
 -16  11   7     2588.80     2504.30    385.01 o 
 -15  11   7     2194.38     2193.19    423.47 o 
 -14  11   7     7522.02     7652.13    580.16 o 
 -13  11   7     6530.04     5948.38    511.82 o 
 -12  11   7    27989.75    31011.64   1387.47 o 
 -11  11   7     5531.64     5928.28    445.24 o 
 -10  11   7    17595.27    19286.72    821.68 o 
  -9  11   7     3121.90     3300.06    328.35 o 
  -8  11   7      623.88      517.90    256.44 o 
  -7  11   7    14284.47    14619.23    930.37 o 
  -6  11   7    45421.08    49760.84   1423.75 o 
  -5  11   7    28255.81    29388.32   1347.78 o 
  -4  11   7    78832.47    83421.38   2206.83 o 
  -3  11   7     1308.23     1538.49    387.58 o 
  -2  11   7    24093.73    25191.13   1032.31 o 
  -1  11   7     2056.39     1405.14    350.02 o 
   0  11   7     9936.89     9040.76    761.87 o 
   1  11   7    12876.78    12646.25   1075.14 o 
   2  11   7      982.43      869.13    196.66 o 
   3  11   7    24791.80    24678.07   1086.38 o 
   4  11   7    27553.82    26469.56   1043.80 o 
   5  11   7      301.04      484.75    123.55 o 
   6  11   7    31592.82    32246.15   1055.22 o 
   7  11   7      373.26      626.20    149.48 o 
   8  11   7      430.65      511.12    116.38 o 
   9  11   7     7612.36     7684.67    557.84 o 
  10  11   7     7149.78     6165.28    496.36 o 
  11  11   7      476.05      643.96    161.57 o 
  12  11   7    14159.33    13214.37   1128.11 o 
  13  11   7      166.70      550.38    555.40 o 
  14  11   7     4980.12     6315.53    926.40 o 
  15  11   7       80.63      647.38    219.77 o 
  16  11   7     1880.97     1881.68    444.12 o 
  17  11   7       14.97      477.45    214.92 o 
  18  11   7      637.03      512.52    258.66 o 
  19  11   7      228.01      881.99    363.70 o 
  20  11   7     3861.45     3805.92   1003.33 o 
 -22  12   7      200.89      666.56    180.44 o 
 -21  12   7      104.51      517.79    415.53 o 
 -20  12   7      483.43      626.29    219.99 o 
 -19  12   7      384.31      639.40    246.54 o 
 -18  12   7     3649.59     4069.61    421.41 o 
 -17  12   7     1654.33     1247.00    257.78 o 
 -16  12   7      231.21      402.76    145.67 o 
 -15  12   7      645.83      539.38    180.12 o 
 -14  12   7     4496.45     4203.21    462.51 o 
 -13  12   7     2271.30     1818.40    272.27 o 
 -12  12   7    14010.48    15295.80    754.05 o 
 -11  12   7     1923.92     1839.13    275.45 o 
 -10  12   7     1883.65     2304.94    326.73 o 
  -9  12   7      151.66      562.02    165.11 o 
  -8  12   7      735.62     1124.16    387.22 o 
  -7  12   7     9456.74    10164.21    614.89 o 
  -6  12   7     2881.58     3186.15    316.94 o 
  -5  12   7    10067.87    10860.15    706.13 o 
  -4  12   7    31324.90    34025.22   1224.60 o 
  -3  12   7      353.44      954.99    343.74 o 
  -2  12   7     3848.40     4331.19    545.04 o 
  -1  12   7     3860.17     3841.98    452.28 o 
   0  12   7       62.76      433.63    122.83 o 
   1  12   7     9056.27    10451.84    635.53 o 
   2  12   7     4660.88     4781.71    450.58 o 
   3  12   7    29774.42    33011.17    912.12 o 
   4  12   7    19084.90    19189.31    616.44 o 
   5  12   7     1542.66     1602.08    504.03 o 
   6  12   7     9482.01     9375.03    530.60 o 
   7  12   7      305.14      951.48    245.15 o 
   8  12   7     2996.58     3337.54    417.72 o 
   9  12   7    35976.39    38317.88   1969.88 o 
  10  12   7     1499.59     1958.14    369.88 o 
  11  12   7    21294.53    22388.00   1270.06 o 
  12  12   7    14768.75    13977.86   1289.85 o 
  13  12   7     3801.01     4247.39    492.55 o 
  14  12   7    24207.62    24233.11   1698.42 o 
  15  12   7     3412.69     3174.31    621.67 o 
  16  12   7    12495.10    11706.60    984.15 o 
  17  12   7    42918.87    42872.53   1534.11 o 
  18  12   7      871.98      960.44    757.55 o 
 -20  13   7    25533.18    22364.74   1788.34 o 
 -19  13   7    13987.75    14115.52   1146.44 o 
 -18  13   7      405.23      406.52    219.35 o 
 -17  13   7    16609.17    15213.19    896.99 o 
 -16  13   7    22510.95    21948.17   1105.64 o 
 -15  13   7     7516.83     6930.02    574.01 o 
 -14  13   7    53824.33    56426.81   1715.11 o 
 -13  13   7     2498.89     2496.15    417.26 o 
 -12  13   7    32846.93    36406.00   1247.91 o 
 -11  13   7    15980.26    15284.83    866.61 o 
 -10  13   7    12848.28    12821.36    767.82 o 
  -9  13   7     6585.31     6202.51    492.70 o 
  -8  13   7     3601.89     3948.62    393.05 o 
  -7  13   7      572.37      524.80    184.58 o 
  -6  13   7    46653.69    48666.38   1521.13 o 
  -5  13   7     1646.38     2012.74    286.79 o 
  -4  13   7    49039.34    51292.84   1532.15 o 
  -3  13   7     1893.42     1729.14    310.84 o 
  -2  13   7    29650.73    29433.22    973.34 o 
  -1  13   7    15874.29    16073.21    767.26 o 
   0  13   7     3609.72     2944.96    506.80 o 
   1  13   7     6362.65     6297.44    509.91 o 
   2  13   7    14299.37    15277.45    955.65 o 
   3  13   7      311.23      392.97     92.12 o 
   4  13   7    33832.97    35213.24   1423.06 o 
   5  13   7     1329.93      748.07    505.60 o 
   6  13   7     6388.61     6797.68    611.46 o 
   7  13   7    14318.36    14415.06    925.92 o 
   8  13   7     4347.26     4717.24    615.98 o 
   9  13   7      269.32      500.38    144.24 o 
  10  13   7    13405.89    13545.17    909.83 o 
  11  13   7      493.27      599.11    204.16 o 
  12  13   7     9097.15     8821.21    797.36 o 
  13  13   7     1179.29     1230.69    397.62 o 
  14  13   7     7358.16     7839.18    928.83 o 
  15  13   7      990.57     1429.20    421.77 o 
  16  13   7     2201.46     2172.45    578.37 o 
  17  13   7      199.51      698.50    228.34 o 
 -19  14   7     7067.08     5508.64    558.36 o 
 -18  14   7      688.95     1189.97    232.65 o 
 -17  14   7      132.58      488.03    144.96 o 
 -16  14   7     1647.57     1703.05    341.76 o 
 -15  14   7     3862.44     3617.87    470.37 o 
 -14  14   7      200.23      412.22    172.40 o 
 -13  14   7    19833.27    20893.94   1183.69 o 
 -12  14   7     8860.02     9184.38    668.49 o 
 -11  14   7    44933.34    47816.34   1322.02 o 
 -10  14   7     7418.94     7868.81    568.74 o 
  -9  14   7     6919.49     7201.18    434.95 o 
  -8  14   7      169.07      294.25    100.02 o 
  -7  14   7    18494.42    17707.94   1965.01 o 
  -6  14   7     4568.46     4241.53    508.84 o 
  -5  14   7    69887.26    80590.09   2761.42 o 
  -4  14   7    29619.01    32127.22   1355.45 o 
  -3  14   7    22211.58    23403.73   1005.76 o 
  -2  14   7    20633.83    21699.60    887.72 o 
  -1  14   7       22.35      279.00    145.07 o 
   0  14   7     1467.13     1372.34    232.00 o 
   1  14   7    15276.12    16909.45    939.63 o 
   2  14   7     4653.32     4938.07    621.54 o 
   3  14   7    46656.59    47526.96   1977.46 o 
   4  14   7     3564.16     3928.42    558.90 o 
   5  14   7    26645.09    27546.50   1727.19 o 
   6  14   7     1154.46     1020.72    291.10 o 
   7  14   7     1085.11      955.48    230.96 o 
   8  14   7       27.38      840.18    234.77 o 
   9  14   7    19496.60    19416.84    934.03 o 
  10  14   7     1588.58     2097.28    403.08 o 
  11  14   7    31077.61    33149.71   2132.44 o 
  12  14   7     3105.94     2966.03    580.23 o 
  13  14   7    35456.64    37360.84   5048.75 o 
  14  14   7     6074.17     5335.21    906.50 o 
  15  14   7     6355.29     5693.89    770.74 o 
 -16  15   7    12151.26     9518.13    673.69 o 
 -15  15   7      172.47       91.45    166.52 o 
 -14  15   7     3190.62     3136.42    416.55 o 
 -13  15   7     4703.02     5300.93    499.34 o 
 -12  15   7     3863.93     3768.69    527.11 o 
 -11  15   7     2719.79     2706.58    500.81 o 
 -10  15   7    36674.19    38488.14   1444.87 o 
  -9  15   7    10491.19     9427.09    592.32 o 
  -8  15   7    27939.70    29217.90   1590.05 o 
  -7  15   7    10504.44    12037.34    744.38 o 
  -6  15   7     1346.81     1992.40    336.45 o 
  -5  15   7      139.91      454.24    142.30 o 
  -4  15   7     5211.05     4539.35    589.97 o 
  -3  15   7     4239.62     4146.35    552.29 o 
  -2  15   7    24147.66    26883.81   1516.47 o 
  -1  15   7     2503.30     2569.78    380.44 o 
   0  15   7    20470.95    21250.26   1075.02 o 
   1  15   7      581.89      732.30    200.37 o 
   2  15   7     8224.73     9113.19    755.33 o 
   3  15   7     2809.67     3645.82    476.83 o 
   4  15   7      568.14     1321.21    297.51 o 
   5  15   7    27256.41    27790.99   1654.32 o 
   6  15   7    13104.73    12991.07   1034.00 o 
   7  15   7    40414.50    43621.25   2001.13 o 
   8  15   7     7110.65     7189.39    757.95 o 
   9  15   7      937.82     1575.52    506.42 o 
  10  15   7      150.20      907.82    233.49 o 
  11  15   7    23589.90    22299.51   1402.63 o 
  12  15   7     5925.11     5955.53    778.84 o 
  13  15   7    46920.21    45874.28   2492.92 o 
 -14  16   7     6669.90     5570.21    553.62 o 
 -13  16   7      303.58      537.30    162.50 o 
 -12  16   7    23272.50    21189.36   1407.09 o 
 -11  16   7     8121.68     6841.13    695.90 o 
 -10  16   7     2823.50     2785.48    875.88 o 
  -9  16   7    21768.12    20792.76   1426.48 o 
  -8  16   7     5718.18     6615.14    597.89 o 
  -7  16   7    18163.15    18053.08   1174.12 o 
  -6  16   7     2177.35     2556.69    449.32 o 
  -5  16   7     5342.38     6626.55    713.05 o 
  -4  16   7       20.94      569.71    189.61 o 
  -3  16   7       99.47      410.11    386.56 o 
  -2  16   7     1387.12     1627.75    772.64 o 
  -1  16   7     6611.58     5906.14    682.87 o 
   0  16   7      269.71      335.38    248.57 o 
   1  16   7     9452.71     8871.70    773.58 o 
   2  16   7    10644.58    12292.45    949.85 o 
   3  16   7     1239.67      761.60    265.53 o 
   4  16   7    27185.12    27809.82   2143.18 o 
   5  16   7     1615.51     1110.77    311.30 o 
   6  16   7    30706.70    35889.15   1965.61 o 
   7  16   7     2991.30     2269.15    481.56 o 
   8  16   7     3767.33     3175.56    525.65 o 
   9  16   7     3169.60     3260.18    485.77 o 
  10  16   7     3981.85     3707.37    425.16 o 
 -10  17   7     5031.64     4047.32    460.83 o 
  -9  17   7     7349.17     5511.52    607.94 o 
  -8  17   7     1396.40     1501.35    342.70 o 
  -7  17   7     1644.33     1875.88    446.32 o 
  -6  17   7     1717.02     2005.07    336.21 o 
  -5  17   7    23917.41    24712.90   1785.30 o 
  -4  17   7     7586.60     6909.71    654.82 o 
  -3  17   7    23661.32    20826.02   1711.45 o 
  -2  17   7    13361.71    13464.27   1094.63 o 
  -1  17   7     7625.11     8184.95    762.57 o 
   0  17   7    24713.22    25615.30   1894.06 o 
   1  17   7     2630.21     2556.38    457.96 o 
   2  17   7    13549.50    11752.28   1056.32 o 
   3  17   7      815.50      905.64    275.98 o 
   4  17   7     5939.82     5909.38    731.97 o 
   5  17   7     5651.21     5313.10    567.76 o 
   6  17   7     2316.40     2479.37    587.66 o 
 -29   0   8       15.56      222.39    247.87 o 
 -28   0   8    97806.44   108570.77  39301.84 o 
 -27   0   8    19991.66    22382.52   2880.17 o 
 -26   0   8   100887.88   110601.27   4546.68 o 
 -25   0   8     5734.17     6747.61    972.22 o 
 -24   0   8     6603.42     8590.81   1178.59 o 
 -23   0   8     4145.08     3736.71    745.03 o 
 -22   0   8    45613.70    44521.66   4041.41 o 
 -21   0   8     5421.31     5094.66    633.30 o 
 -20   0   8   270079.16   286668.91   9254.22 o 
 -19   0   8     4689.68     4852.69    671.47 o 
 -18   0   8   121719.68   116528.63   6540.32 o 
 -17   0   8    16068.26    15743.91   1356.83 o 
 -16   0   8      560.94     1200.12    625.79 o 
 -15   0   8    38845.41    38481.44   2374.33 o 
 -14   0   8    32582.04    30335.27   2173.22 o 
 -13   0   8    85348.27    84605.55   3506.32 o 
 -12   0   8    16873.47    16551.13    939.31 o 
 -11   0   8    47613.09    48001.05   2198.83 o 
 -10   0   8    12863.59    13720.27    884.08 o 
  -9   0   8    50997.69    47769.94   1427.16 o 
  -8   0   8     9487.89     7630.08    901.07 o 
  -7   0   8   278877.03   269119.38   2935.24 o 
  -6   0   8    32177.39    33349.43   2153.04 o 
  -5   0   8   377264.91   376900.13  11098.81 o 
  -4   0   8      913.54     1702.66    163.71 o 
  -3   0   8   184851.16   177043.63   1918.35 o 
  -2   0   8    26168.24    25897.23    785.79 o 
  -1   0   8    87400.59    81231.16   1737.15 o 
   0   0   8   118693.10   115427.16   2148.92 o 
   1   0   8   285518.72   279139.22   3402.54 o 
   2   0   8   146460.94   142813.66   1595.90 o 
   3   0   8    84726.94    82345.77   1308.26 o 
   4   0   8    48090.16    47637.52   1022.31 o 
   5   0   8     4608.23     4664.92    371.48 o 
   6   0   8    13464.42    13382.33    622.56 o 
   7   0   8   168645.06   163633.67   2330.23 o 
   8   0   8    35057.64    34235.93   1305.98 o 
   9   0   8   125804.85   124232.83   2259.60 o 
  10   0   8   122649.90   116618.15   2124.16 o 
  11   0   8     8582.97     8500.55    769.32 o 
  12   0   8    64675.34    65383.85   2133.56 o 
  13   0   8    41018.23    41083.58   2376.92 o 
  14   0   8    15758.94    15926.71   1401.48 o 
  15   0   8    78273.41    81046.58   4119.03 o 
  16   0   8     1394.16     1077.33    437.88 o 
  17   0   8    66712.85    69649.70   4389.45 o 
  18   0   8    19071.32    18473.66   1269.24 o 
  19   0   8     9794.07    10711.18   1080.39 o 
  20   0   8    14790.39    18339.86   2195.22 o 
  21   0   8    18292.63    19057.46   2288.52 o 
  22   0   8     3918.74     3969.41    982.50 o 
  23   0   8     4187.31     3952.07   1098.38 o 
  24   0   8    18263.17    18185.22   2034.24 o 
  25   0   8    20827.82    19536.81   1463.84 o 
 -29   1   8     8375.65     7671.66    873.31 o 
 -28   1   8     3151.75     4129.67    549.72 o 
 -27   1   8    30519.95    32034.28   3387.98 o 
 -26   1   8    49971.15    56070.63   3198.73 o 
 -25   1   8    32015.95    33752.97   1936.50 o 
 -24   1   8    64155.47    70817.00   3087.72 o 
 -23   1   8     1238.51     1366.90    512.01 o 
 -22   1   8    28058.03    26017.87   1041.89 o 
 -21   1   8     6876.52     6527.98    555.39 o 
 -20   1   8       93.75      315.71    117.11 o 
 -19   1   8     2730.16     1903.24    394.30 o 
 -18   1   8    15368.29    14947.10    660.48 o 
 -17   1   8      150.54      236.88     89.48 o 
 -16   1   8    14035.62    14931.91    948.99 o 
 -15   1   8     6438.23     6139.18    520.32 o 
 -14   1   8     4507.31     4032.53    325.49 o 
 -13   1   8    33276.80    31769.60   1034.08 o 
 -12   1   8    55942.59    55532.64   1026.77 o 
 -11   1   8    65318.89    62209.68   1238.44 o 
 -10   1   8    98967.98    90083.01   1948.73 o 
  -9   1   8    63606.89    61193.69    975.78 o 
  -8   1   8    17373.03    13427.48    562.04 o 
  -7   1   8    45017.45    40399.67    587.74 o 
  -6   1   8   105578.57    98567.94   1165.49 o 
  -5   1   8     3521.86     2809.59    156.74 o 
  -4   1   8    38338.51    35601.82    632.56 o 
  -3   1   8   333942.19   335443.63   2945.64 o 
  -2   1   8    25987.93    24516.48    502.41 o 
  -1   1   8    22992.15    22005.12    448.29 o 
   0   1   8    16464.85    17069.04    448.51 o 
   1   1   8    46947.05    45266.46    661.79 o 
   2   1   8     7030.27     7060.75    246.67 o 
   3   1   8    96052.53    91726.70    948.08 o 
   4   1   8     6226.22     6199.36    308.88 o 
   5   1   8    79825.07    77657.33   1035.53 o 
   6   1   8    24252.64    23206.26    669.54 o 
   7   1   8      421.97      479.57    128.21 o 
   8   1   8    30119.80    28963.30    732.71 o 
   9   1   8   122870.67   119792.26   1544.33 o 
  10   1   8       10.30      294.32     79.93 o 
  11   1   8   150055.78   150822.58   2162.89 o 
  12   1   8    16919.71    15891.09    911.15 o 
  13   1   8    47708.00    44461.70   1265.90 o 
  14   1   8    10411.29     9954.49    562.13 o 
  15   1   8     2886.61     3771.65    637.44 o 
  16   1   8     1201.13     1353.36    391.17 o 
  17   1   8     7719.92     7698.26   1708.48 o 
  18   1   8     2267.83     2041.28    519.59 o 
  19   1   8    37435.15    36808.71   2065.36 o 
  20   1   8     5079.10     4978.83    645.32 o 
  21   1   8     4365.47     5473.08   1047.43 o 
  22   1   8     2905.05     2592.51    558.76 o 
  23   1   8      602.63      622.10    277.42 o 
  24   1   8    24594.57    25213.42   1745.58 o 
  25   1   8     1057.65      422.71    264.12 o 
 -29   2   8      648.65      568.35    202.70 o 
 -28   2   8      774.18     1085.73    359.53 o 
 -27   2   8     9512.26     9713.61    815.23 o 
 -26   2   8       53.57      985.56    323.74 o 
 -25   2   8    46669.64    51462.21   2965.35 o 
 -24   2   8      317.21      497.63    185.60 o 
 -23   2   8    67343.92    75107.35   3305.50 o 
 -22   2   8    18277.57    17174.71    830.84 o 
 -21   2   8     2648.07     2547.77    270.37 o 
 -20   2   8    34442.75    33954.76   1059.40 o 
 -19   2   8    26035.23    25158.07   1127.75 o 
 -18   2   8    15804.56    14236.20    686.12 o 
 -17   2   8    67078.93    70009.93   1628.36 o 
 -16   2   8      204.46      499.96    137.80 o 
 -15   2   8    19837.58    18290.08   1084.86 o 
 -14   2   8    21159.65    20357.43   1076.90 o 
 -13   2   8     6995.82     6689.46    513.94 o 
 -12   2   8   111449.68   108942.82   1588.13 o 
 -11   2   8    91879.67    86371.20   1669.93 o 
 -10   2   8   326150.16   319687.06   6017.16 o 
  -9   2   8   181237.77   173566.48   2451.85 o 
  -8   2   8   214344.59   213377.81   2773.80 o 
  -7   2   8    78144.98    73240.20   1069.92 o 
  -6   2   8    14004.13    12970.49    382.67 o 
  -5   2   8     5335.10     5226.01    237.73 o 
  -4   2   8   110745.70   106787.37   1810.24 o 
  -3   2   8   182342.94   176936.98   1296.54 o 
  -2   2   8   171927.30   168597.14   1570.86 o 
  -1   2   8   302641.50   303180.53   2768.11 o 
   0   2   8    29684.67    27329.98    562.59 o 
   1   2   8   125769.53   120836.16   1094.44 o 
   2   2   8    35035.72    33224.34    477.14 o 
   3   2   8    99911.80    92171.38   1050.56 o 
   4   2   8   104049.59    98819.49   1613.93 o 
   5   2   8     5840.24     5882.96    295.38 o 
   6   2   8     9644.16     9213.42    479.78 o 
   7   2   8    12466.78    11515.15    470.28 o 
   8   2   8    40301.43    39222.45    772.89 o 
   9   2   8     9975.50     8537.72    443.46 o 
  10   2   8    84482.01    82834.57   1395.84 o 
  11   2   8    33388.78    31930.68   1553.00 o 
  12   2   8    43345.57    43395.91   1374.47 o 
  13   2   8    24162.96    22865.29   1102.71 o 
  14   2   8    10801.31    10359.31    719.80 o 
  15   2   8    18703.54    18850.23   1030.55 o 
  16   2   8     1433.82     1777.17    277.91 o 
  17   2   8     6329.31     6895.02    629.57 o 
  18   2   8    39841.30    43570.45   3880.71 o 
  19   2   8     5496.30     5839.11    796.43 o 
  20   2   8     5841.68     6180.29    704.39 o 
  21   2   8       46.65      402.26    144.42 o 
  22   2   8      287.86      585.52    197.39 o 
  23   2   8    11884.72    11090.70   1236.94 o 
  24   2   8     4892.41     3175.55    492.77 o 
  25   2   8    13455.41    11976.23   1077.04 o 
 -29   3   8      837.76     1253.63    396.85 o 
 -28   3   8      766.91      912.87    389.78 o 
 -27   3   8      152.90      845.82    555.98 o 
 -26   3   8     9841.18    11746.96   2930.24 o 
 -25   3   8      435.26     1229.28    627.22 o 
 -24   3   8    17150.98    16813.48   1506.94 o 
 -23   3   8     3899.77     3998.20    532.47 o 
 -22   3   8    19818.80    19296.01    686.76 o 
 -21   3   8     9117.09     9275.20    718.66 o 
 -20   3   8     2500.13     2439.32    271.25 o 
 -19   3   8      176.98      463.32    141.10 o 
 -18   3   8    38237.32    38115.07   1495.15 o 
 -17   3   8    11223.81    10843.34    639.57 o 
 -16   3   8    24855.48    24361.76   1067.38 o 
 -15   3   8    32594.88    32248.68   1222.76 o 
 -14   3   8    17923.84    17080.57   1022.01 o 
 -13   3   8    65593.65    64402.95   2001.30 o 
 -12   3   8    19234.54    18756.70    895.12 o 
 -11   3   8     6521.42     6657.24    444.63 o 
 -10   3   8      633.95      737.18    217.02 o 
  -9   3   8    19596.98    17759.08    999.82 o 
  -8   3   8    44326.19    37840.03   1148.21 o 
  -7   3   8    75974.28    72548.88    992.05 o 
  -6   3   8    36144.73    32572.63    720.98 o 
  -5   3   8    78844.45    74710.21   1176.29 o 
  -4   3   8    27934.18    26706.94    644.11 o 
  -3   3   8    11969.85    10340.01    382.03 o 
  -2   3   8    50467.75    47547.21    970.60 o 
  -1   3   8      353.86      570.15     88.35 o 
   0   3   8     1578.38     1827.96    132.02 o 
   1   3   8    19470.67    18836.84    591.92 o 
   2   3   8    18379.65    18469.87    566.17 o 
   3   3   8    83009.20    80424.45   1236.76 o 
   4   3   8      430.50      604.32     80.37 o 
   5   3   8   106095.15    99588.09   1440.76 o 
   6   3   8     1859.74     2195.27    189.45 o 
   7   3   8    92550.91    87145.94   1445.79 o 
   8   3   8      573.92      526.42    124.14 o 
   9   3   8     3018.07     2683.16    251.42 o 
  10   3   8      964.64     1014.36    133.37 o 
  11   3   8     4348.73     4249.20    333.39 o 
  12   3   8     4578.30     4687.70    593.29 o 
  13   3   8     3101.93     3123.17    370.36 o 
  14   3   8    20401.32    18443.63   1186.27 o 
  15   3   8    18034.95    17464.27    854.86 o 
  16   3   8    19328.87    18940.07    613.38 o 
  17   3   8     1090.99     1271.86    254.66 o 
  18   3   8     2317.75     1766.44    369.44 o 
  19   3   8     6671.09     6294.34    957.86 o 
  20   3   8     1324.03     1820.06    433.48 o 
  21   3   8       37.76      543.80    474.31 o 
  22   3   8     6568.36     6484.58    834.47 o 
  23   3   8     1792.91     1541.86    539.82 o 
  24   3   8     1783.85     1431.80    515.50 o 
  25   3   8      407.66      721.56    260.76 o 
 -28   4   8      754.99     1234.84    303.38 o 
 -27   4   8    14934.98    12300.28   1220.97 o 
 -26   4   8      232.09      601.79    268.95 o 
 -25   4   8    25442.27    28353.18   1769.48 o 
 -24   4   8      127.53      323.62    291.89 o 
 -23   4   8    16031.80    16229.09   1309.82 o 
 -22   4   8      254.35      391.37    220.84 o 
 -21   4   8      334.60      622.12    133.36 o 
 -20   4   8      698.38     1256.71    223.93 o 
 -19   4   8    31956.11    33585.35    966.93 o 
 -18   4   8      484.45      882.81    197.36 o 
 -17   4   8    91790.93    95409.94   2339.08 o 
 -16   4   8      836.60      514.17    145.59 o 
 -15   4   8    31576.73    32539.53   2137.42 o 
 -14   4   8     2999.92     3169.13    489.01 o 
 -13   4   8      395.48      582.31    155.49 o 
 -12   4   8    11428.79    10594.51    680.35 o 
 -11   4   8    13125.82    13218.88    969.70 o 
 -10   4   8     1271.77      930.27    309.01 o 
  -9   4   8   123300.71   126832.34   1802.80 o 
  -8   4   8      794.80      889.13    133.23 o 
  -7   4   8    22805.42    18576.77    837.04 o 
  -6   4   8   108387.65   104447.10   1417.47 o 
  -5   4   8     7585.63     7031.57    365.14 o 
  -4   4   8   283408.44   278161.03   2685.84 o 
  -3   4   8     9126.10     8496.74    411.54 o 
  -2   4   8    39445.98    33104.14    741.13 o 
  -1   4   8     1333.44     1329.62    150.34 o 
   0   4   8    20966.98    18751.00    901.95 o 
   1   4   8     3267.98     2980.23    221.07 o 
   2   4   8   219250.11   210366.78   3247.76 o 
   3   4   8    20034.20    19924.87    706.05 o 
   4   4   8   240618.20   231084.28   1767.00 o 
   5   4   8    58427.10    54224.01    865.35 o 
   6   4   8   116028.37   113079.92   2011.31 o 
   7   4   8    14067.00    13767.09    590.40 o 
   8   4   8      260.46      641.10     92.67 o 
   9   4   8     9540.52     8713.85    488.36 o 
  10   4   8    70676.83    67776.41   1176.62 o 
  11   4   8      582.44      652.35    108.16 o 
  12   4   8    10632.17    10863.89    660.33 o 
  13   4   8      211.24      436.09     97.14 o 
  14   4   8     2755.76     2707.23    395.16 o 
  15   4   8     6569.78     6241.41    461.80 o 
  16   4   8      198.10      543.18    121.84 o 
  17   4   8     3213.78     3061.94    449.28 o 
  18   4   8    44190.18    43895.20   1473.09 o 
  19   4   8    18001.27    17944.83    825.89 o 
  20   4   8    31776.84    32767.89   1970.56 o 
  21   4   8      894.55      995.70    340.09 o 
  22   4   8     2853.84     2744.14    562.57 o 
  23   4   8     5841.02     5776.12    748.35 o 
  24   4   8      429.08     1420.65    383.42 o 
  25   4   8     9722.30    10289.07   1090.25 o 
 -28   5   8       10.23      279.22    389.76 o 
 -27   5   8     6889.32     7742.47    683.29 o 
 -26   5   8      798.22      858.01    311.45 o 
 -25   5   8      817.17      831.35    314.91 o 
 -24   5   8      110.86      388.67    288.41 o 
 -23   5   8     9599.16     9758.49    828.48 o 
 -22   5   8     7999.16     8297.25    699.57 o 
 -21   5   8    89262.20    92642.39   1845.94 o 
 -20   5   8    25434.07    25188.98    883.76 o 
 -19   5   8    25492.20    25563.27   1236.98 o 
 -18   5   8     7788.38     8085.48    488.49 o 
 -17   5   8       19.18      318.56    128.40 o 
 -16   5   8    26948.74    28852.94   1389.04 o 
 -15   5   8    42761.41    43966.70   1260.76 o 
 -14   5   8    60592.42    60362.17   1573.43 o 
 -13   5   8    67808.85    64774.77   1523.37 o 
 -12   5   8    52053.54    51674.24   1620.90 o 
 -11   5   8    60049.95    57558.48   1521.78 o 
 -10   5   8    21730.53    22131.32    964.84 o 
  -9   5   8     3840.45     3365.56    271.02 o 
  -8   5   8    54855.50    55082.03   1056.42 o 
  -7   5   8    51616.66    49606.18   1091.39 o 
  -6   5   8   184413.89   183475.77   1901.19 o 
  -5   5   8     5348.50     4333.90    477.56 o 
  -4   5   8   106348.84   103323.86   1652.61 o 
  -3   5   8     2970.12     2976.59    442.16 o 
  -2   5   8     2393.45     2661.26    205.57 o 
  -1   5   8    22743.01    23089.25    678.58 o 
   0   5   8    54135.25    49660.25   2280.60 o 
   1   5   8    58650.40    56167.22   1193.99 o 
   2   5   8   151725.66   149340.08   4047.43 o 
   3   5   8    31371.52    29129.96    810.05 o 
   4   5   8    32563.59    30420.37    848.71 o 
   5   5   8        6.40      269.45     80.72 o 
   6   5   8      728.07      743.69    126.42 o 
   7   5   8    24713.43    22472.34    861.93 o 
   8   5   8    11600.15    10918.22    589.55 o 
   9   5   8    44956.84    41708.05   1281.74 o 
  10   5   8      447.01      422.16     91.94 o 
  11   5   8     6722.39     6440.95    439.46 o 
  12   5   8     9580.93    10043.39    667.36 o 
  13   5   8     1338.06      963.88    163.56 o 
  14   5   8     6501.28     7747.02    652.45 o 
  15   5   8    17746.63    17920.43    733.20 o 
  16   5   8     1571.45     1658.61    486.78 o 
  17   5   8    27660.55    27218.13   1114.03 o 
  18   5   8    17775.57    17453.49   1724.28 o 
  19   5   8    12268.97    12822.36   1115.76 o 
  20   5   8    58707.91    61467.35   1715.57 o 
  21   5   8     1196.33     1113.96    317.04 o 
  22   5   8    16544.29    16647.03   2124.50 o 
  23   5   8     1616.42     1265.40    472.05 o 
  24   5   8     7626.86     8245.66    875.86 o 
 -28   6   8     5673.72     5374.38    652.34 o 
 -27   6   8    24079.97    22163.95   1535.56 o 
 -26   6   8    21057.06    20453.05   1631.96 o 
 -25   6   8    12129.69    11788.28   1274.38 o 
 -24   6   8     4304.96     5431.81    669.48 o 
 -23   6   8      495.23      372.13    293.02 o 
 -22   6   8     5164.48     3853.23    569.56 o 
 -21   6   8    23744.29    23714.82   1655.27 o 
 -20   6   8     5800.49     4939.39    452.32 o 
 -19   6   8    67547.39    71803.43   2222.88 o 
 -18   6   8     4001.04     4271.94    573.27 o 
 -17   6   8    16244.31    15784.86   1004.94 o 
 -16   6   8    31758.23    34474.57   1357.67 o 
 -15   6   8     5129.63     5062.38    547.82 o 
 -14   6   8     3043.68     3113.29    398.87 o 
 -13   6   8    58128.03    58096.05   1531.83 o 
 -12   6   8      127.77      305.78    103.34 o 
 -11   6   8   206419.19   212286.42   2704.16 o 
 -10   6   8    77401.10    77759.38   1653.38 o 
  -9   6   8    94308.78    95601.23   1552.67 o 
  -8   6   8   150722.83   155358.84   1923.27 o 
  -7   6   8      640.22      770.56    182.30 o 
  -6   6   8    22605.70    22070.03    862.96 o 
  -5   6   8    56338.82    54353.85    993.09 o 
  -4   6   8    22353.90    24459.46    897.14 o 
  -3   6   8    52240.84    47313.14   1082.68 o 
  -2   6   8    69526.76    68800.78   1228.67 o 
  -1   6   8    13751.62    14456.49    703.93 o 
   0   6   8    36743.54    36871.30    924.79 o 
   1   6   8     8111.15     7963.48    499.05 o 
   2   6   8      171.48      267.79     59.75 o 
   3   6   8    11722.85    12011.82    595.60 o 
   4   6   8    24096.73    23940.51    846.12 o 
   5   6   8    67397.91    64176.78   1401.21 o 
   6   6   8     5497.21     6014.69    418.45 o 
   7   6   8    44339.11    42129.87   1143.85 o 
   8   6   8      504.96      526.50     90.37 o 
   9   6   8     1194.47     1271.38    178.59 o 
  10   6   8     1951.57     1937.33    226.24 o 
  11   6   8    31753.87    31723.23   1077.83 o 
  12   6   8    15161.02    13879.78    982.75 o 
  13   6   8    80439.50    81602.11   2456.91 o 
  14   6   8       41.91      305.60     89.24 o 
  15   6   8    28493.68    29108.42   1061.36 o 
  16   6   8    10753.50     9705.46    673.96 o 
  17   6   8      167.91      379.96    375.95 o 
  18   6   8     2549.51     2678.18    421.50 o 
  19   6   8    47064.97    50488.10   2495.24 o 
  20   6   8     1383.42     1408.62    354.10 o 
  21   6   8    75241.83    71729.50   4063.09 o 
  22   6   8     8268.99     6610.61    671.53 o 
  23   6   8     6569.44     6822.32    934.38 o 
  24   6   8     7373.26     6163.60   1113.66 o 
 -27   7   8      403.89      861.03    303.16 o 
 -26   7   8    22931.57    23777.61   1649.01 o 
 -25   7   8      391.77     1223.60    392.77 o 
 -24   7   8    26319.37    29438.00   3321.41 o 
 -23   7   8       34.65      464.14    144.76 o 
 -22   7   8     1997.38     2225.95    374.28 o 
 -21   7   8     5446.24     4797.57    563.25 o 
 -20   7   8    11408.54    11827.39    802.96 o 
 -19   7   8    43884.13    46273.89   1425.33 o 
 -18   7   8    83323.22    86706.66   1932.44 o 
 -17   7   8    25616.56    25271.40    916.62 o 
 -16   7   8    72391.24    75511.20   1939.68 o 
 -15   7   8    16492.06    16913.96   1121.29 o 
 -14   7   8    15506.11    16830.18   1108.02 o 
 -13   7   8     3233.82     3534.45    411.11 o 
 -12   7   8    23967.52    24371.19   1169.10 o 
 -11   7   8   138003.80   144980.22   2182.87 o 
 -10   7   8   161464.22   165902.05   2151.28 o 
  -9   7   8   226352.03   238477.41   3515.11 o 
  -8   7   8   132507.67   132445.83   2124.72 o 
  -7   7   8     3438.58     3192.84    490.33 o 
  -6   7   8      167.73      249.08    100.62 o 
  -5   7   8   191670.03   194386.88   2579.91 o 
  -4   7   8    74603.20    74940.56   1401.78 o 
  -3   7   8   254090.45   257911.70   3392.73 o 
  -2   7   8   104208.30   104324.16   1495.03 o 
  -1   7   8   153714.20   154210.75   1846.73 o 
   0   7   8    28817.37    28882.71    927.14 o 
   1   7   8     1020.26     1414.38    156.10 o 
   2   7   8     1474.64     1400.56    166.14 o 
   3   7   8   119239.39   119851.86   1703.93 o 
   4   7   8    11471.00    10773.36    593.74 o 
   5   7   8   112333.17   113310.62   1732.43 o 
   6   7   8     3051.52     3005.80    279.23 o 
   7   7   8     1544.41     1515.86    183.06 o 
   8   7   8    32655.29    31410.29    942.43 o 
   9   7   8    20393.35    18106.18   1173.76 o 
  10   7   8    14717.31    13762.21   1185.32 o 
  11   7   8    57735.82    59793.75   1453.27 o 
  12   7   8    38349.93    37658.29   1254.05 o 
  13   7   8    55831.16    57916.16   1729.90 o 
  14   7   8    24285.51    24278.90   1035.63 o 
  15   7   8      912.81     1225.31    238.65 o 
  16   7   8    11872.20    11846.33    860.68 o 
  17   7   8    29257.19    30420.39   1053.24 o 
  18   7   8    39503.05    41451.01   1209.70 o 
  19   7   8    21488.71    20436.46   2307.27 o 
  20   7   8    12168.50    10505.97    965.96 o 
  21   7   8     4356.32     3802.82    673.18 o 
  22   7   8      274.91      544.29    206.62 o 
  23   7   8     3965.71     2894.15    824.91 o 
 -26   8   8     4629.25     4491.20    688.03 o 
 -25   8   8     2613.87     1601.36    974.86 o 
 -24   8   8     1584.79     1900.23    350.24 o 
 -23   8   8     5919.81     5670.74    589.32 o 
 -22   8   8     4564.57     4241.65    508.95 o 
 -21   8   8    17585.21    16955.58   1060.67 o 
 -20   8   8      935.22      958.04    183.65 o 
 -19   8   8     2445.48     2796.61    356.67 o 
 -18   8   8      194.55      396.06    125.32 o 
 -17   8   8      274.08      740.80    144.86 o 
 -16   8   8     6575.70     7134.48    493.35 o 
 -15   8   8       17.45      537.52    160.30 o 
 -14   8   8     9147.70     8686.35    768.69 o 
 -13   8   8     3678.40     4472.91    441.67 o 
 -12   8   8     1221.71     1728.26    317.40 o 
 -11   8   8      998.30     1497.71    230.88 o 
 -10   8   8    14483.77    15485.98    968.07 o 
  -9   8   8    13794.38    13916.92   1035.19 o 
  -8   8   8    36633.13    37085.72   1324.51 o 
  -7   8   8    28205.87    27204.09   1014.05 o 
  -6   8   8      736.56      803.07    168.53 o 
  -5   8   8    49267.45    49398.26   1180.22 o 
  -4   8   8     2616.69     2233.79    220.54 o 
  -3   8   8    40838.00    40745.79   1251.87 o 
  -2   8   8    23130.03    21044.70    897.31 o 
   0   8   8    13883.00    13730.92    757.84 o 
   1   8   8    30587.13    28844.04   1105.97 o 
   2   8   8    22806.81    24611.49   1449.83 o 
   3   8   8    11803.15    12971.71    741.74 o 
   4   8   8    13975.55    13381.33   1085.18 o 
   5   8   8     4097.62     3724.84    346.68 o 
   6   8   8     3471.67     3579.44    351.98 o 
   7   8   8     3911.35     4137.70    371.69 o 
   8   8   8    21398.26    18971.07   1620.79 o 
   9   8   8      709.50      612.75    216.73 o 
  10   8   8    40510.45    42033.46   1075.49 o 
  11   8   8     1541.89     1809.46    234.77 o 
  12   8   8    27359.78    25903.08    867.49 o 
  13   8   8     3079.64     3018.55    241.36 o 
  14   8   8    22111.97    21393.46   1035.40 o 
  15   8   8      573.04      598.89    190.10 o 
  16   8   8     6550.48     6498.79    683.92 o 
  17   8   8     3274.18     3518.97    597.85 o 
  18   8   8     3284.72     2993.96    464.09 o 
  19   8   8       81.25      245.46    359.65 o 
  20   8   8     3883.52     2903.44    848.09 o 
  21   8   8     2118.44     2165.13    808.59 o 
  22   8   8      741.86     1227.83    454.07 o 
 -25   9   8    27611.22    28010.84   2304.60 o 
 -24   9   8      385.50      739.30    219.87 o 
 -23   9   8      470.22      475.22    248.64 o 
 -22   9   8      241.56      742.88    179.29 o 
 -21   9   8     2488.42     2695.80    408.43 o 
 -20   9   8     8340.79     8406.19    718.35 o 
 -19   9   8    40742.84    40256.15   1492.93 o 
 -18   9   8    26021.64    26450.14   1023.38 o 
 -17   9   8    19535.76    21016.32    978.07 o 
 -16   9   8    18548.04    19076.12    651.16 o 
 -15   9   8       81.60      488.21    142.27 o 
 -14   9   8    13083.84    13097.38    788.30 o 
 -13   9   8    15093.01    15828.94   1019.26 o 
 -12   9   8      669.45      822.86    164.36 o 
 -11   9   8      965.65      843.51    409.08 o 
 -10   9   8    26400.10    27643.44   1286.72 o 
  -9   9   8      485.98      670.43    157.70 o 
  -8   9   8    53528.45    56838.44   1780.09 o 
  -7   9   8    48130.23    49252.53   1347.56 o 
  -6   9   8    16471.79    16864.29    909.39 o 
  -5   9   8    22305.90    21067.19    999.58 o 
  -4   9   8     1079.43     1533.44    215.58 o 
  -3   9   8     2885.23     2663.38    256.73 o 
  -2   9   8    24501.88    24662.72   1061.79 o 
  -1   9   8    16308.23    16964.58    963.17 o 
   0   9   8    28895.30    29170.01   1021.14 o 
   1   9   8     7000.01     7418.49    543.22 o 
   2   9   8     6261.53     6457.77    458.93 o 
   3   9   8    11847.51    11891.30    816.84 o 
   4   9   8    16084.68    15806.94    856.86 o 
   5   9   8     4442.50     4322.78    407.69 o 
   6   9   8    73890.14    74764.92   1513.83 o 
   7   9   8     1869.69     1738.69    256.20 o 
   8   9   8   145817.80   155836.36   2156.26 o 
   9   9   8    16894.45    16257.94    624.59 o 
  10   9   8    31004.35    32536.31   1143.59 o 
  11   9   8     9232.94     9718.89    547.49 o 
  12   9   8     1914.41     1996.55    259.20 o 
  13   9   8      788.87      806.59    179.08 o 
  14   9   8    37427.05    37908.82   1511.51 o 
  15   9   8     7842.07     7724.40    731.92 o 
  16   9   8    49801.64    52195.00   2917.00 o 
  17   9   8    46202.27    47323.41   4619.15 o 
  18   9   8    20230.95    22059.45   1283.59 o 
  19   9   8    58910.37    60711.19   4289.90 o 
  20   9   8       62.84      315.05    251.35 o 
  21   9   8     5266.73     3878.15    938.54 o 
 -24  10   8     1793.14     1352.35    518.39 o 
 -23  10   8     1767.11     1298.20    368.94 o 
 -22  10   8     8119.19     9009.12    656.01 o 
 -21  10   8    16515.54    15873.12   1218.42 o 
 -20  10   8      613.29      541.56    213.92 o 
 -19  10   8    12717.55    12246.29    666.21 o 
 -18  10   8     2353.57     2038.32    307.75 o 
 -17  10   8      712.26      517.93    244.06 o 
 -16  10   8     2437.89     2308.50    358.46 o 
 -15  10   8       24.18      351.90    104.62 o 
 -14  10   8     8865.74     9669.62    605.55 o 
 -13  10   8     9052.67     9370.50    622.59 o 
 -12  10   8    19837.59    19706.28    964.36 o 
 -11  10   8    27006.60    29455.25   1196.16 o 
 -10  10   8    15519.45    15439.18    967.59 o 
  -9  10   8     3439.11     3955.99    405.15 o 
  -8  10   8      519.89      742.06    238.37 o 
  -7  10   8     1069.17     1361.89    247.57 o 
  -6  10   8     1620.08     1586.83    247.66 o 
  -5  10   8     3349.56     3488.84    397.19 o 
  -4  10   8       96.73      290.60    124.18 o 
  -3  10   8     1751.32     1697.48    236.70 o 
  -2  10   8      633.20      553.45    105.60 o 
  -1  10   8      476.29      476.67    105.81 o 
   0  10   8     6792.49     6608.56    595.58 o 
   1  10   8     2819.49     2957.52    311.28 o 
   2  10   8     6255.69     6241.80    548.48 o 
   3  10   8     2662.42     2644.24    280.66 o 
   4  10   8     9749.73     9582.76    658.04 o 
   5  10   8     3691.64     3680.10    418.56 o 
   6  10   8     7871.08     7116.09    660.79 o 
   7  10   8     1746.48     1758.99    222.87 o 
   8  10   8      327.92      434.15    171.20 o 
   9  10   8      915.00     1717.05    273.80 o 
  10  10   8      401.26      562.98    148.80 o 
  11  10   8       96.54      329.41    101.68 o 
  12  10   8     4060.09     3732.59    376.64 o 
  13  10   8      873.02      843.49    201.57 o 
  14  10   8       78.87      234.79    214.86 o 
  15  10   8     3689.13     5559.50    871.27 o 
  16  10   8     4098.89     4467.53    645.67 o 
  17  10   8    27720.21    28646.23   1846.07 o 
  18  10   8     3681.61     3343.36    744.39 o 
  19  10   8    18141.68    20664.50   2353.14 o 
  20  10   8     2322.18     1280.09    725.19 o 
 -23  11   8      273.52      787.60    268.11 o 
 -22  11   8    21113.99    19914.88    984.56 o 
 -21  11   8     6399.53     7092.97    952.97 o 
 -20  11   8    30490.76    30320.96   1825.85 o 
 -19  11   8    11260.62    10925.36    634.96 o 
 -18  11   8    13732.87    13487.66    840.49 o 
 -17  11   8       40.51      447.58    156.68 o 
 -16  11   8     6397.38     6628.13    560.54 o 
 -15  11   8     4158.75     4800.58    538.73 o 
 -14  11   8      352.49      987.21    203.05 o 
 -13  11   8     8692.47     8625.50    538.14 o 
 -12  11   8     3141.60     3317.45    388.68 o 
 -11  11   8     5080.27     5855.18    451.48 o 
 -10  11   8     2893.57     2601.93    282.25 o 
  -9  11   8     1257.14     1118.67    235.09 o 
  -8  11   8     5589.75     6837.65    515.51 o 
  -7  11   8     6291.28     6131.80    489.19 o 
  -6  11   8      775.13      777.36    183.08 o 
  -5  11   8    13678.47    13091.74    909.72 o 
  -4  11   8    10227.20    10678.27    813.69 o 
  -3  11   8    66792.34    70689.14   1949.21 o 
  -2  11   8    10152.70     8819.00    720.07 o 
  -1  11   8    76494.82    77583.67   1976.97 o 
   0  11   8    55690.58    56963.04   1527.94 o 
   1  11   8       86.22      471.27    195.81 o 
   2  11   8    41098.91    45310.94   1350.10 o 
   3  11   8    17343.40    16709.87    539.96 o 
   4  11   8     1887.55     2072.78    276.74 o 
   5  11   8    10873.98    10625.32    681.90 o 
   6  11   8    23760.22    24406.30    845.73 o 
   7  11   8    13989.39    14448.45    671.72 o 
   8  11   8    15577.28    15645.08    571.22 o 
   9  11   8    14343.71    15495.10    974.72 o 
  10  11   8     2470.21     2763.01    487.83 o 
  11  11   8    10510.78    10260.02    776.72 o 
  12  11   8     6066.39     6578.53    666.99 o 
  13  11   8      148.87      515.51    146.07 o 
  14  11   8    30176.79    34941.21   2370.25 o 
  15  11   8      494.80      155.80    311.01 o 
  16  11   8     9815.56    10132.95    829.56 o 
  17  11   8     7289.96     7683.61   1078.91 o 
  18  11   8     8930.35     8448.24   1290.17 o 
  19  11   8    13017.30    11065.60   1621.87 o 
 -22  12   8      513.89      450.91    256.98 o 
 -21  12   8     1488.38     1486.44    288.97 o 
 -20  12   8     3072.79     2654.22    436.44 o 
 -19  12   8    30427.10    32281.94   1519.14 o 
 -18  12   8     2972.52     2579.10    526.84 o 
 -17  12   8    79292.23    83509.04   1801.83 o 
 -16  12   8     1711.77     1733.51    332.56 o 
 -15  12   8    60498.71    61227.10   1948.67 o 
 -14  12   8     1120.32     1752.55    310.46 o 
 -13  12   8     2709.04     2586.12    369.17 o 
 -12  12   8     1757.89     1890.70    345.78 o 
 -11  12   8     7933.16     8054.50    555.87 o 
 -10  12   8     8258.72     9092.82    487.24 o 
  -9  12   8    13361.44    12547.37    692.16 o 
  -8  12   8      526.98      938.27    180.62 o 
  -7  12   8    15298.06    16074.55    675.05 o 
  -6  12   8    53712.66    55468.82   1560.00 o 
  -5  12   8      259.84      544.28    234.93 o 
  -4  12   8   216659.42   241189.19   5515.10 o 
  -3  12   8       98.13      655.39    200.12 o 
  -2  12   8   153252.61   158460.66   3156.36 o 
  -1  12   8    12771.45    13318.93    580.57 o 
   0  12   8    18712.86    18863.38    412.02 o 
   1  12   8    20628.18    20120.42    750.40 o 
   2  12   8    51668.30    53770.48   1627.82 o 
   3  12   8     4033.18     4012.79    343.72 o 
   4  12   8   156201.41   171127.27   4247.99 o 
   5  12   8       78.90      290.56    198.79 o 
   6  12   8    96223.55   104824.75   2505.51 o 
   7  12   8      218.43      758.56    220.89 o 
   8  12   8     6182.96     7311.42    652.54 o 
   9  12   8      187.41      556.13    154.56 o 
  10  12   8     2867.86     3120.32    506.28 o 
  11  12   8      162.93      443.33    148.42 o 
  12  12   8    20307.72    20763.90   1465.94 o 
  13  12   8      140.06      383.61    128.38 o 
  14  12   8    15921.40    15657.73   1998.63 o 
  15  12   8     2400.19     1369.84    528.26 o 
  16  12   8     1090.50     1256.65    417.15 o 
  17  12   8    16476.38    17168.83   1101.20 o 
  18  12   8     6050.98     5225.72    752.51 o 
 -20  13   8      105.35      627.66    188.73 o 
 -19  13   8      412.18      384.24    141.28 o 
 -18  13   8    17126.78    16022.01    822.71 o 
 -17  13   8     3464.03     3569.71    459.99 o 
 -16  13   8    36267.73    36029.74   1476.53 o 
 -15  13   8     7176.88     6920.49    600.01 o 
 -14  13   8     6241.33     6008.00    598.35 o 
 -13  13   8     2559.62     2318.74    365.86 o 
 -12  13   8     2527.32     2900.80    423.98 o 
 -11  13   8    18885.20    20150.37   1140.69 o 
 -10  13   8    27898.54    27815.48   1727.70 o 
  -9  13   8    11591.86    12328.84    833.02 o 
  -8  13   8     9761.55    10899.25    574.62 o 
  -7  13   8     4826.33     4974.08    474.20 o 
  -6  13   8     1026.84      958.38    186.59 o 
  -5  13   8    55020.85    58909.04   1558.62 o 
  -4  13   8    44569.25    45468.06   1392.67 o 
  -3  13   8   106031.24   114913.52   2317.09 o 
  -2  13   8     3335.47     3500.95    441.13 o 
  -1  13   8     3857.93     3287.66    368.09 o 
   0  13   8    18495.73    19489.22    871.72 o 
   1  13   8    24969.28    27381.80   1580.80 o 
   2  13   8    18368.98    18434.07   1072.29 o 
   3  13   8    81342.67    89178.23   4293.41 o 
   4  13   8    13125.93    12626.14    968.16 o 
   5  13   8    91803.69    97755.06   1970.92 o 
   6  13   8     2771.95     2389.01    694.44 o 
   7  13   8     5852.22     5717.05    554.23 o 
   8  13   8     1828.35     1539.33    312.83 o 
   9  13   8    11215.41    12663.18   1176.68 o 
  10  13   8      964.67     1013.20    251.87 o 
  11  13   8    38310.02    40210.13   2360.41 o 
  12  13   8     4347.18     4154.53    506.39 o 
  13  13   8    18176.39    18003.04   1736.64 o 
  14  13   8     8789.05     9025.85    856.75 o 
  15  13   8      570.19      756.78    253.97 o 
  16  13   8    14795.27    12544.66   1115.10 o 
 -19  14   8     1469.86     1093.32    406.32 o 
 -18  14   8     1920.04     1486.31    343.13 o 
 -17  14   8       11.47      508.95    134.71 o 
 -16  14   8    19080.99    16297.68    995.07 o 
 -15  14   8     1164.08     1401.58    278.92 o 
 -14  14   8    51614.45    52199.30   2108.24 o 
 -13  14   8     1827.61     1449.38    347.62 o 
 -12  14   8    15925.35    15923.68   1042.92 o 
 -11  14   8     6631.62     6614.11    642.03 o 
 -10  14   8      323.77      625.33    172.08 o 
  -9  14   8     1415.13     1238.89    250.11 o 
  -8  14   8     5821.00     5763.82    471.21 o 
  -7  14   8    10374.25    11102.93    689.03 o 
  -6  14   8    13784.51    13791.85    827.61 o 
  -5  14   8     8955.25     9220.74    723.92 o 
  -4  14   8       51.41      438.42    151.92 o 
  -3  14   8      114.33      457.48    155.66 o 
  -2  14   8     1733.30     1328.89    223.32 o 
  -1  14   8    42997.75    46033.80   1698.46 o 
   0  14   8     1612.97     1976.00    405.80 o 
   1  14   8    72371.59    83516.09   2521.26 o 
   2  14   8      368.18      857.30    267.79 o 
   3  14   8    25474.09    27311.34   2087.81 o 
   4  14   8     1522.45     1598.47    345.88 o 
   5  14   8     1758.35     1741.88    345.15 o 
   6  14   8     3920.45     4673.13    806.34 o 
   7  14   8    38364.68    38343.81   1750.05 o 
   8  14   8     1276.13     1366.32    300.22 o 
   9  14   8    14205.65    15333.84   1279.46 o 
  10  14   8    10047.31    10434.54   1067.34 o 
  11  14   8      533.14      506.26    195.62 o 
  12  14   8    24940.55    22352.77   3303.96 o 
  13  14   8     7241.10     6086.61    893.19 o 
  14  14   8    16010.99    15438.93   1819.37 o 
  15  14   8    11590.86    10713.71   1259.12 o 
 -16  15   8       28.58      250.35    126.50 o 
 -15  15   8     8120.93     7673.64    608.73 o 
 -14  15   8     3806.54     3194.85    464.72 o 
 -13  15   8    19165.21    17199.01   1045.08 o 
 -12  15   8    12283.30    11985.04   1050.83 o 
 -11  15   8    11283.31    11469.61    927.95 o 
 -10  15   8     5729.22     5385.99    535.12 o 
  -9  15   8      563.16      782.79    261.32 o 
  -8  15   8     1255.92     1578.84    312.66 o 
  -7  15   8    12358.42    12145.04    953.88 o 
  -6  15   8     2827.69     2732.29    396.72 o 
  -5  15   8    12884.09    14182.67   1028.72 o 
  -4  15   8      138.28      164.15    189.86 o 
  -3  15   8      112.69      426.25    142.92 o 
  -2  15   8     1765.12     1271.58    753.96 o 
  -1  15   8       17.24      858.95    208.57 o 
   0  15   8    11270.12    12609.49   1548.77 o 
   1  15   8     2315.49     2112.34    379.97 o 
   2  15   8     5921.64     6493.26    663.01 o 
   3  15   8     7034.40     7476.50    790.25 o 
   4  15   8      518.98      848.28    231.79 o 
   5  15   8     2094.00     2877.15    453.11 o 
   6  15   8     2229.16     2052.62    403.20 o 
   7  15   8       41.72      441.38    177.82 o 
   8  15   8     8656.10     8914.64    970.25 o 
   9  15   8     9010.68     8303.55    631.90 o 
  10  15   8     1067.40      811.76    206.89 o 
  11  15   8    22452.75    20629.32   1582.58 o 
  12  15   8     9896.20     8832.78   1103.78 o 
 -13  16   8       84.90      648.09    307.54 o 
 -12  16   8      364.66      552.16    211.15 o 
 -11  16   8       40.86      576.54    183.12 o 
 -10  16   8      511.35      753.74    187.92 o 
  -9  16   8     4843.41     4521.22    511.77 o 
  -8  16   8     2717.88     3131.73    480.89 o 
  -7  16   8     1903.99     2151.57    605.15 o 
  -6  16   8      184.04      794.96    249.13 o 
  -5  16   8      227.03      890.73    261.52 o 
  -4  16   8     4614.13     4334.41    817.69 o 
  -3  16   8      466.01      994.22    264.01 o 
  -2  16   8     2755.70     3351.21    521.13 o 
  -1  16   8     5940.63     6266.81    865.03 o 
   0  16   8    13212.68    12257.11   1045.19 o 
   1  16   8     5250.32     5891.82    731.40 o 
   2  16   8    11931.26    11583.86   1182.28 o 
   3  16   8     3546.23     2713.53    569.05 o 
   4  16   8      918.52     1143.14    283.33 o 
   5  16   8    16378.41    15976.78   1247.71 o 
   6  16   8      790.06      630.66    242.75 o 
   7  16   8    13239.96    10744.30    940.36 o 
   8  16   8    14296.90    14043.47   1462.45 o 
   9  16   8      213.56      290.18    195.82 o 
  10  16   8     7906.51     5682.33    704.94 o 
  -9  17   8     4070.66     4159.32    528.85 o 
  -8  17   8       31.79      457.88    154.83 o 
  -7  17   8      838.81     1464.01    327.86 o 
  -6  17   8     3936.71     3260.44    587.71 o 
  -5  17   8      266.33      628.34    198.35 o 
  -4  17   8    12431.04    11903.20    917.73 o 
  -3  17   8     9980.18     9131.77    962.89 o 
  -2  17   8     4161.57     4333.87    679.05 o 
  -1  17   8     4625.89     4296.69    697.86 o 
   0  17   8       83.90      301.01    303.83 o 
   1  17   8       43.74      410.72    199.82 o 
   2  17   8      684.65      478.71    263.23 o 
   3  17   8     3775.43     4503.38    611.84 o 
   4  17   8       43.63      760.85    281.99 o 
   5  17   8     2915.41     3694.85    470.12 o 
   6  17   8      145.98      397.34    197.40 o 
 -29   1   9     3299.99     3386.65    575.84 o 
 -28   1   9    36797.84    41729.51   2913.99 o 
 -27   1   9     4714.23     4603.06    867.15 o 
 -26   1   9    41105.71    42154.04   2587.83 o 
 -25   1   9       37.41      379.53    232.96 o 
 -24   1   9     9948.42    10171.70    711.18 o 
 -23   1   9     6324.08     6450.15    668.53 o 
 -22   1   9    30197.08    28900.47    950.08 o 
 -21   1   9    23257.80    22015.36   1109.22 o 
 -20   1   9   167114.86   169732.33   3799.05 o 
 -19   1   9    13834.85    13939.14    875.58 o 
 -18   1   9   134817.02   135211.86   3059.00 o 
 -17   1   9      421.28      618.55    198.96 o 
 -16   1   9    11008.62    11470.23    843.49 o 
 -15   1   9    17727.98    16938.52   1065.12 o 
 -14   1   9    13971.17    13946.44    754.26 o 
 -13   1   9    50385.99    47503.57   1256.14 o 
 -12   1   9   189148.52   200223.44   2076.82 o 
 -11   1   9    22731.36    23723.33    839.98 o 
 -10   1   9   230171.80   216910.30   2253.51 o 
  -9   1   9    49637.91    48564.46    901.48 o 
  -8   1   9   132082.31   122609.26   1597.08 o 
  -7   1   9    73849.84    69370.30   1134.14 o 
  -6   1   9     1776.83     1995.73    120.42 o 
  -5   1   9    76923.21    73613.71   1297.54 o 
  -4   1   9    59219.32    58311.77    925.86 o 
  -3   1   9    23991.77    22558.11    510.08 o 
  -2   1   9    13522.87    12312.45    379.83 o 
  -1   1   9   140374.27   136103.47   1418.39 o 
   0   1   9   352000.88   342908.28   2089.03 o 
   1   1   9   111173.84   104199.20   1061.92 o 
   2   1   9    10599.02     9094.71    324.14 o 
   3   1   9   327253.22   330804.03   2515.88 o 
   4   1   9    34328.34    32767.56    736.32 o 
   5   1   9    21311.86    21316.99    599.72 o 
   6   1   9      915.04      648.68    107.16 o 
   7   1   9    59257.35    58243.47    883.60 o 
   8   1   9    25575.46    25479.66    808.09 o 
   9   1   9    80944.86    80095.37   1353.78 o 
  10   1   9    28755.47    26395.77    868.03 o 
  11   1   9    34341.00    33482.21   1229.05 o 
  12   1   9     5061.04     5031.38    429.55 o 
  13   1   9    10513.61    10170.82    654.67 o 
  14   1   9     5997.30     5758.31    580.96 o 
  15   1   9     4554.98     5110.22    671.48 o 
  16   1   9    16408.09    16563.13   1273.68 o 
  17   1   9    53754.14    53466.86   2654.52 o 
  18   1   9     6627.27     6508.75    732.44 o 
  19   1   9     1962.75     2398.79    438.92 o 
  20   1   9      401.22      322.92    202.02 o 
  21   1   9    10016.23    10560.99    829.63 o 
  22   1   9      299.06     1220.19    342.69 o 
  23   1   9    13448.18    12882.70   1969.81 o 
  24   1   9     5284.19     4956.10    692.57 o 
  25   1   9     2161.28     1357.72    313.55 o 
 -29   2   9     9184.97     7977.08    815.22 o 
 -28   2   9      517.35      536.29    589.00 o 
 -27   2   9    13724.93    13719.80   2122.90 o 
 -26   2   9    22098.30    23122.50   2135.31 o 
 -25   2   9     1290.88     1065.20    339.07 o 
 -24   2   9    57927.97    62314.78   2057.76 o 
 -23   2   9     9076.18     9785.85    702.33 o 
 -22   2   9    23452.54    21372.33   1659.09 o 
 -21   2   9     8413.11     8303.80    566.45 o 
 -20   2   9     8852.99     8638.51    834.09 o 
 -19   2   9    15991.20    16250.34   1142.11 o 
 -18   2   9    75863.10    78434.91   2232.79 o 
 -17   2   9      126.84      330.25    175.38 o 
 -16   2   9    78083.22    80168.70   2860.53 o 
 -15   2   9    14036.62    15972.43   1068.30 o 
 -14   2   9     1796.52     1925.46    214.56 o 
 -13   2   9      390.01      443.68    164.60 o 
 -12   2   9    16374.85    14131.82    832.96 o 
 -11   2   9      528.64      647.84    130.59 o 
 -10   2   9    68230.38    63587.16   1610.85 o 
  -9   2   9     1168.35     1125.50    121.85 o 
  -8   2   9    46178.01    44484.71    915.64 o 
  -7   2   9    36476.55    36002.57    779.85 o 
  -6   2   9       81.79      383.60     71.82 o 
  -5   2   9    69828.54    63144.43   1092.87 o 
  -4   2   9      299.49      478.56     80.04 o 
  -3   2   9    38873.56    36759.30    817.27 o 
  -2   2   9     6228.38     6383.59    245.67 o 
  -1   2   9     1329.63     1276.92    105.97 o 
   0   2   9     2250.89     1861.30    112.84 o 
   1   2   9    43377.83    42615.12    625.12 o 
   2   2   9      546.32      521.11     73.94 o 
   3   2   9   255038.41   244603.89   2500.28 o 
   4   2   9     1719.95     1652.03    123.49 o 
   5   2   9   293052.56   279216.13   2521.26 o 
   6   2   9    27556.87    26136.40    708.54 o 
   7   2   9   117619.49   115228.13   1793.04 o 
   8   2   9    44247.22    41486.08    950.99 o 
   9   2   9    11379.08    10006.92    521.12 o 
  10   2   9      333.32      450.27     77.27 o 
  11   2   9    94166.99    90428.27   1527.61 o 
  12   2   9     1169.67     1032.66    183.04 o 
  13   2   9    60294.16    59686.28   1673.06 o 
  14   2   9     1552.64     1200.78    282.90 o 
  15   2   9    31253.59    31868.76   1001.22 o 
  16   2   9      705.28      542.08    127.76 o 
  17   2   9    23185.82    24134.54   1848.29 o 
  18   2   9      145.13      776.66    318.53 o 
  19   2   9    60493.31    62299.28   2014.34 o 
  20   2   9    10663.75    11040.29   1448.37 o 
  21   2   9     6356.68     7657.34   1150.77 o 
  22   2   9      257.14      715.73    469.11 o 
  23   2   9       96.16      794.30    311.00 o 
  24   2   9     2489.02     2231.23    401.35 o 
  25   2   9      762.88      537.82    181.73 o 
 -29   3   9     7840.08     8195.79   1027.37 o 
 -28   3   9       29.00      265.41    212.22 o 
 -27   3   9      912.34      970.84    293.73 o 
 -26   3   9     1177.27     1727.89    488.36 o 
 -25   3   9    34548.12    36090.68   2233.71 o 
 -24   3   9      147.60      436.78    265.10 o 
 -23   3   9    44817.90    47672.47   1970.35 o 
 -22   3   9     8824.38     8000.79    743.85 o 
 -21   3   9     1162.18     1183.70    207.65 o 
 -20   3   9      658.72      897.67    189.47 o 
 -19   3   9   105137.30   107266.51   1817.55 o 
 -18   3   9      759.72      812.60    173.55 o 
 -17   3   9   169620.64   174031.92   2397.79 o 
 -16   3   9     5434.72     5858.48    482.89 o 
 -15   3   9    18649.47    20548.04   1296.87 o 
 -14   3   9     6004.30     6316.10    580.46 o 
 -13   3   9     3934.30     4016.85    481.52 o 
 -12   3   9      546.06      744.21    222.54 o 
 -11   3   9    38769.34    38492.20    971.94 o 
 -10   3   9    49888.45    47186.47   1122.72 o 
  -9   3   9   132653.86   132202.00   1875.82 o 
  -8   3   9     6447.43     6688.86    494.70 o 
  -7   3   9   100049.46    93078.27   1514.53 o 
  -6   3   9    30712.23    30056.57    749.62 o 
  -5   3   9    16064.36    14928.47    490.01 o 
  -4   3   9   233274.02   225206.92   2612.10 o 
  -2   3   9   321350.31   320619.91   3729.95 o 
  -1   3   9    26306.90    26227.27    628.38 o 
   0   3   9    15317.60    14578.88    630.94 o 
   1   3   9    11778.32    11485.14    453.25 o 
   2   3   9   158923.48   159527.09   1637.13 o 
   3   3   9     3961.21     3675.07    214.92 o 
   4   3   9   528157.63   515271.88   7800.04 o 
   5   3   9    40975.77    38471.11   1200.45 o 
   6   3   9   466308.09   472317.91   5490.74 o 
   7   3   9    20077.96    19418.37    645.62 o 
   8   3   9     5512.51     5714.05    361.57 o 
   9   3   9    12454.12    11409.27    517.47 o 
  10   3   9    70450.11    68390.70   1283.70 o 
  11   3   9     8116.02     7287.38    448.80 o 
  12   3   9    94530.84    92944.80   3713.99 o 
  13   3   9      447.92      384.00     94.26 o 
  14   3   9    64365.19    59657.93   2922.94 o 
  15   3   9    10716.91    11059.21    627.52 o 
  16   3   9     1649.34     1621.32    295.99 o 
  17   3   9    39201.84    39198.31   1614.14 o 
  18   3   9    81523.41    84106.81   2883.82 o 
  19   3   9    49449.06    49050.43   3182.21 o 
  20   3   9    37216.52    39086.58   1809.96 o 
  21   3   9    12152.07    10497.36    778.66 o 
  22   3   9     1417.25     1264.25    976.52 o 
  23   3   9      247.89      739.13    262.93 o 
  24   3   9     9635.34     8873.23    850.32 o 
 -29   4   9      107.23      645.85    283.78 o 
 -28   4   9     4713.77     4185.41    720.10 o 
 -27   4   9     3167.83     4368.90   1131.31 o 
 -26   4   9     1872.93     1239.39    369.42 o 
 -25   4   9     5779.80     6677.49   1079.24 o 
 -24   4   9     2731.71     3747.32    592.14 o 
 -23   4   9      838.74     1275.89    264.60 o 
 -22   4   9    43359.93    43055.41   1803.25 o 
 -21   4   9    32278.58    32156.42   1056.09 o 
 -20   4   9    82408.23    87906.82   1999.90 o 
 -19   4   9    14553.19    15549.34    536.71 o 
 -18   4   9    15094.52    15319.58    928.53 o 
 -17   4   9     1259.15     1506.68    237.87 o 
 -16   4   9     5460.30     5222.48    550.84 o 
 -15   4   9    73574.08    74641.12   1664.49 o 
 -14   4   9   106925.98   106516.47   2194.20 o 
 -13   4   9   119764.07   123463.24   2102.69 o 
 -12   4   9    96245.24    91697.10   1574.20 o 
 -11   4   9    89600.05    87029.21   2474.68 o 
 -10   4   9    13908.40    14116.91    889.86 o 
  -9   4   9     8888.22     7752.44    496.82 o 
  -8   4   9    56204.04    51916.29   1163.04 o 
  -7   4   9     5145.10     5666.15    410.07 o 
  -6   4   9   134872.42   132389.83   1986.29 o 
  -5   4   9    19600.54    20494.56    983.09 o 
  -4   4   9    35218.56    32307.84    937.90 o 
  -3   4   9    37602.33    36034.45    796.59 o 
  -2   4   9      142.01      336.44     63.43 o 
  -1   4   9     2741.06     3015.10    222.61 o 
   0   4   9    62637.93    60680.32   1413.28 o 
   1   4   9       60.15      269.50     75.45 o 
   2   4   9   249755.55   242463.23   3572.98 o 
   3   4   9     5964.44     5576.43    408.30 o 
   4   4   9   210922.84   205434.38   2215.26 o 
   5   4   9     2891.43     3042.56    199.98 o 
   6   4   9    20693.49    19831.23    624.47 o 
   7   4   9     5182.56     5092.94    339.74 o 
   8   4   9    32988.20    32489.87    896.02 o 
   9   4   9     6048.13     5643.50    405.88 o 
  10   4   9    34804.98    31952.41   1451.48 o 
  11   4   9     5196.83     4710.61    389.81 o 
  12   4   9    31252.42    28976.51   1006.46 o 
  13   4   9    26209.26    26928.21   1494.13 o 
  14   4   9     4380.29     4391.44    502.94 o 
  15   4   9    98771.98   101400.05   2363.46 o 
  16   4   9      584.62      760.83    151.75 o 
  17   4   9    58380.02    62284.35   2107.97 o 
  18   4   9     9597.64     8945.30    744.78 o 
  19   4   9     7818.04     8528.31    803.22 o 
  20   4   9     8354.70     9884.29    829.82 o 
  21   4   9     5112.69     4623.15    675.41 o 
  22   4   9    25519.62    21924.73   1697.40 o 
  23   4   9    33384.59    32087.06   2975.63 o 
  24   4   9       75.42      874.25    240.79 o 
 -28   5   9      252.11      785.77    276.03 o 
 -27   5   9       54.97      426.63    264.16 o 
 -26   5   9     3089.75     1423.56    430.45 o 
 -25   5   9      354.09      458.92    252.63 o 
 -24   5   9     2582.10     2790.55    447.35 o 
 -23   5   9     6882.32     7507.86    814.98 o 
 -22   5   9      195.16      617.28    159.19 o 
 -21   5   9    42101.72    44374.48   1478.35 o 
 -20   5   9     5554.87     5549.12    495.77 o 
 -19   5   9    45665.31    48210.97   1240.59 o 
 -18   5   9     6456.77     7159.94    499.18 o 
 -17   5   9    16920.17    16335.10    931.85 o 
 -16   5   9     4917.28     5775.44    578.72 o 
 -15   5   9     7559.05     7510.90    609.87 o 
 -14   5   9    21428.74    22363.51   1186.80 o 
 -13   5   9    87964.87    87690.34   1673.73 o 
 -12   5   9     4892.83     4809.65    492.88 o 
 -11   5   9    64060.27    61000.33   1517.99 o 
 -10   5   9     3356.64     4630.16    471.02 o 
  -9   5   9     1380.62     1414.56    170.12 o 
  -8   5   9    12796.50    14988.64    740.23 o 
  -7   5   9    69487.99    68105.44   1231.15 o 
  -6   5   9    21323.17    21648.61    829.57 o 
  -5   5   9    56306.43    53897.84   1028.68 o 
  -4   5   9    22808.79    22675.77    848.18 o 
  -3   5   9    34365.34    32200.80   1014.40 o 
  -2   5   9      560.90      510.84    100.20 o 
  -1   5   9     7525.16     6597.35    590.57 o 
   0   5   9    31678.74    31260.00   1288.63 o 
   1   5   9   154000.59   152212.23   2677.66 o 
   2   5   9    18466.86    17973.40    851.93 o 
   3   5   9    78846.06    74499.08   1209.77 o 
   4   5   9     6632.62     6783.97    403.46 o 
   5   5   9     4442.07     4701.36    338.49 o 
   6   5   9     1398.93     1691.61    174.02 o 
   7   5   9    14338.00    14411.76    642.12 o 
   8   5   9     8944.20     8550.23    571.88 o 
   9   5   9    20883.54    20663.26   1195.77 o 
  10   5   9    14011.57    12760.60    741.93 o 
  11   5   9     7147.08     6789.80    657.55 o 
  12   5   9     2595.65     2430.88    253.57 o 
  13   5   9      108.04      322.78    127.67 o 
  14   5   9    26992.64    28245.10   1022.00 o 
  15   5   9     7067.39     7134.39    540.90 o 
  16   5   9    30308.04    31882.40   1569.25 o 
  17   5   9      790.34     1186.09    316.93 o 
  18   5   9     8589.23     8638.13    890.42 o 
  19   5   9     7057.34     5983.66    597.92 o 
  20   5   9    25275.70    24546.17   1979.79 o 
  21   5   9    21955.39    21244.09   1992.54 o 
  22   5   9    45940.43    45162.22   2710.09 o 
  23   5   9    28120.04    27201.96   2686.65 o 
  24   5   9    37300.57    33626.17   2914.75 o 
 -28   6   9     4677.71     4169.20    980.21 o 
 -27   6   9     6550.65     6113.80    815.06 o 
 -26   6   9       93.26       94.98    251.35 o 
 -25   6   9     7396.69     7643.73    894.32 o 
 -24   6   9     1121.11     1281.12    259.98 o 
 -23   6   9      282.14      772.26    243.60 o 
 -22   6   9      978.63     1520.47    316.71 o 
 -21   6   9    16818.55    15886.95    779.74 o 
 -20   6   9     5134.67     5015.54    467.40 o 
 -19   6   9    44672.03    45842.00   1045.15 o 
 -18   6   9    69012.05    74869.23   1764.10 o 
 -17   6   9    35235.50    33584.57   1022.53 o 
 -16   6   9    56375.75    57832.96   1629.30 o 
 -15   6   9    15518.43    15434.69    813.22 o 
 -14   6   9    47881.55    48035.42   1581.30 o 
 -13   6   9       47.08      388.41    132.00 o 
 -12   6   9     9940.94    10126.75    755.17 o 
 -11   6   9    21259.44    22317.45   1365.55 o 
 -10   6   9     5107.20     5157.03    460.95 o 
  -9   6   9    12801.24    11068.48    745.67 o 
  -8   6   9   103384.18   103523.70   1496.92 o 
  -7   6   9     5338.35     4952.46    562.03 o 
  -6   6   9   103340.42   100424.08   2294.21 o 
  -5   6   9    34981.25    31900.69    937.97 o 
  -4   6   9    52658.39    52404.53   1311.95 o 
  -3   6   9    87905.68    81904.59   1461.55 o 
  -2   6   9     2498.53     2796.67    271.76 o 
  -1   6   9   114130.42   114619.62   1776.71 o 
   0   6   9    12058.92    11728.76    889.89 o 
   1   6   9    59695.73    59729.40   1411.89 o 
   2   6   9    30224.42    25127.53   1234.87 o 
   3   6   9    34557.46    33555.15   1217.30 o 
   4   6   9    19694.78    19947.71    841.76 o 
   5   6   9   127844.00   127987.20   1837.53 o 
   6   6   9     3689.19     2996.74    254.43 o 
   7   6   9    89842.49    90326.81   1724.32 o 
   8   6   9    34049.01    31703.10    847.60 o 
   9   6   9    24004.12    23060.80    962.16 o 
  10   6   9     4371.27     4022.61    383.75 o 
  11   6   9      466.96      450.32    104.74 o 
  12   6   9      113.73      311.49     94.82 o 
  13   6   9      956.29      865.46    173.32 o 
  14   6   9       52.01      374.00    137.53 o 
  15   6   9      110.34      680.14    176.94 o 
  16   6   9    21878.07    22703.09    972.73 o 
  17   6   9     2345.57     2171.63    363.58 o 
  18   6   9     9891.79     9679.61    849.31 o 
  19   6   9     2391.48     2852.57    580.89 o 
  20   6   9     7838.56     6915.81    818.05 o 
  21   6   9     5755.34     5836.65    805.28 o 
  22   6   9     5896.22     5934.58   1311.71 o 
  23   6   9     4318.03     3033.26    817.98 o 
 -27   7   9    11014.06    11204.55   1328.38 o 
 -26   7   9    28224.24    33027.78   2550.17 o 
 -25   7   9     2106.99     2260.89    605.87 o 
 -24   7   9    31100.45    32903.69   1480.69 o 
 -23   7   9       20.14      397.11    144.55 o 
 -22   7   9     2668.36     2777.50    548.44 o 
 -21   7   9     8547.36     8503.99    705.49 o 
 -20   7   9      940.20      749.41    437.06 o 
 -19   7   9     4201.69     4465.61    495.04 o 
 -18   7   9    12128.37    12087.67    788.61 o 
 -17   7   9      832.41      964.32    188.33 o 
 -16   7   9    15255.18    14734.12    579.26 o 
 -15   7   9    16851.61    16650.85    971.65 o 
 -14   7   9    32037.45    31644.43   1275.76 o 
 -13   7   9    48632.53    50026.50   1477.87 o 
 -12   7   9    32592.77    33853.38   1150.30 o 
 -11   7   9   108440.11   114604.08   3007.50 o 
 -10   7   9    31097.79    33612.25   1637.78 o 
  -9   7   9    16683.80    16974.83   1082.22 o 
  -8   7   9    15103.24    14286.76    873.62 o 
  -7   7   9    21150.01    21550.84    900.50 o 
  -6   7   9      176.97      292.98     90.94 o 
  -5   7   9    55880.29    55344.72   1303.61 o 
  -4   7   9        6.29      195.24    185.16 o 
  -3   7   9    77401.02    74654.09   2194.03 o 
  -2   7   9     2219.37     2070.79    267.02 o 
  -1   7   9    69296.46    64811.68   1267.84 o 
   0   7   9    10322.01    10609.30    602.07 o 
   1   7   9    32377.96    30796.51   1519.79 o 
   2   7   9     3891.35     4138.20    565.80 o 
   3   7   9     4193.26     5255.23    383.82 o 
   4   7   9     1570.23     1565.10    257.76 o 
   5   7   9       13.66      284.99     95.20 o 
   6   7   9     1459.72     1674.39    184.64 o 
   7   7   9      371.52      388.92    168.91 o 
   8   7   9     1351.90     1408.68    206.09 o 
   9   7   9     3989.79     3806.85    369.77 o 
  10   7   9     4576.67     4035.98    395.93 o 
  11   7   9    13625.21    12735.03    851.60 o 
  12   7   9      832.25      763.26    196.65 o 
  13   7   9    13788.73    13723.53    724.11 o 
  14   7   9      782.29      524.73    192.67 o 
  15   7   9    13283.26    13426.19    928.16 o 
  16   7   9      269.52      494.12    198.59 o 
  17   7   9     7119.94     7856.63    693.59 o 
  18   7   9      525.05      646.41    530.51 o 
  19   7   9      711.09      494.87    246.21 o 
  20   7   9      668.76      803.39    413.52 o 
  21   7   9     4165.43     4106.13    770.48 o 
  22   7   9      112.60      809.64    334.74 o 
 -26   8   9     1756.42     1265.63    382.85 o 
 -25   8   9       81.53      614.20    261.76 o 
 -24   8   9    20536.90    20800.79   2440.45 o 
 -23   8   9      380.09      834.34    215.13 o 
 -22   8   9    16710.50    17547.13   1120.88 o 
 -21   8   9      426.46      734.63    182.03 o 
 -20   8   9      645.05      865.01    247.03 o 
 -19   8   9    35901.33    37870.52   1286.19 o 
 -18   8   9    30254.12    32792.57   1122.60 o 
 -17   8   9    18259.08    17381.06    697.76 o 
 -16   8   9     2940.21     3634.50    329.44 o 
 -15   8   9      438.04      590.92    144.08 o 
 -14   8   9      662.54      927.11    183.87 o 
 -13   8   9     8552.92     9055.01    814.89 o 
 -12   8   9    19849.84    20324.12   1279.08 o 
 -11   8   9    84912.48    87673.15   1894.06 o 
 -10   8   9    45925.30    47861.09   1373.92 o 
  -9   8   9   108699.01   110208.06   1788.94 o 
  -8   8   9    17510.96    17977.07   1090.37 o 
  -7   8   9    16003.71    16074.62    906.67 o 
  -6   8   9      590.93      580.31    109.70 o 
  -5   8   9    14496.46    14099.08    877.74 o 
  -4   8   9    48210.55    49606.54   1523.51 o 
  -3   8   9    47546.39    49861.03   1218.36 o 
  -2   8   9    78690.18    77817.48   1432.33 o 
  -1   8   9   108036.83   108251.13   1909.78 o 
   0   8   9    77942.41    80193.59   1464.03 o 
   1   8   9    25605.30    25096.52   1059.82 o 
   2   8   9    21648.33    22651.95   1141.96 o 
   3   8   9    21692.13    20531.02   1135.85 o 
   4   8   9      217.57      485.01     99.14 o 
   5   8   9    60550.93    59319.29   1368.01 o 
   6   8   9    31016.38    30502.75   1021.71 o 
   7   8   9      710.84      952.26    143.78 o 
   8   8   9    60789.66    59504.63   1682.58 o 
   9   8   9    40783.73    40624.41   1243.53 o 
  10   8   9    33993.29    34014.46    972.53 o 
  11   8   9    82331.80    85571.13   2389.58 o 
  12   8   9     5585.44     5282.70    434.54 o 
  13   8   9    32196.28    31962.90   1250.16 o 
  14   8   9       60.53      544.80    148.60 o 
  15   8   9     2767.80     2853.61    438.58 o 
  16   8   9    11835.49    11377.31    821.15 o 
  17   8   9    39750.32    38978.19   2728.04 o 
  18   8   9     9564.12     9341.23   1485.97 o 
  19   8   9    50506.08    55020.23   4128.23 o 
  20   8   9     1281.26      989.25    341.72 o 
  21   8   9     9735.10     8106.45   1674.84 o 
  22   8   9      263.92      640.54    360.23 o 
 -25   9   9    14555.11    14482.55   1140.14 o 
 -24   9   9     2770.16     2926.87    445.69 o 
 -23   9   9     9371.73     8675.97    776.70 o 
 -22   9   9     4687.17     4411.58    538.76 o 
 -21   9   9      133.88      370.22    157.27 o 
 -20   9   9     8713.57     8656.72    609.19 o 
 -19   9   9    30814.09    29345.15   1260.62 o 
 -18   9   9     2128.82     2679.38    357.57 o 
 -17   9   9     8469.59     9190.16    509.33 o 
 -16   9   9      568.07      735.02    164.61 o 
 -15   9   9     9692.32    10225.41    660.78 o 
 -14   9   9     8654.87     8480.00    557.38 o 
 -13   9   9    48535.17    51570.89   1316.62 o 
 -12   9   9     3930.09     4027.93    497.41 o 
 -11   9   9    42358.08    41822.59   1180.89 o 
 -10   9   9     1873.29     1678.64    252.16 o 
  -9   9   9      578.85      875.88    178.52 o 
  -8   9   9      870.90     1099.24    188.51 o 
  -7   9   9    41735.07    41671.43   1161.67 o 
  -6   9   9      949.35      968.04    166.76 o 
  -5   9   9   138450.50   139429.28   2145.90 o 
  -4   9   9     2338.51     2220.31    275.11 o 
  -3   9   9    89616.16    92364.93   1792.99 o 
  -2   9   9     1591.37     1370.31    370.61 o 
  -1   9   9    15771.27    16166.63    819.41 o 
   0   9   9    13477.80    12704.28    778.46 o 
   1   9   9    16232.37    15682.87   1132.54 o 
   2   9   9     5640.14     5574.80    405.65 o 
   3   9   9    42372.61    41192.83   1136.48 o 
   4   9   9    16234.39    16142.10    669.73 o 
   5   9   9     3724.60     3908.27    386.35 o 
   6   9   9      351.85      644.32    115.69 o 
   7   9   9      242.38      363.57     84.79 o 
   8   9   9    30019.51    29710.30   1157.57 o 
   9   9   9     5663.02     5874.69    489.71 o 
  10   9   9   101253.27   105476.70   2272.36 o 
  11   9   9     4001.93     4107.95    382.65 o 
  12   9   9    77684.94    81221.86   2613.60 o 
  13   9   9     1182.83     1271.97    303.30 o 
  14   9   9     4622.66     4534.87    600.05 o 
  15   9   9      246.22      816.54    243.36 o 
  16   9   9    25021.12    25425.21   1334.58 o 
  17   9   9       45.21      432.04    382.23 o 
  18   9   9    29638.00    28812.63   1755.39 o 
  19   9   9      249.56     1384.16    627.79 o 
  20   9   9    12716.44    10708.47   1754.02 o 
  21   9   9      597.68      532.83    320.85 o 
 -24  10   9    13404.79    13060.01   1400.72 o 
 -23  10   9     9705.43     7826.96    735.39 o 
 -22  10   9     1946.95     1679.75    384.04 o 
 -21  10   9    12578.78    10792.69    824.45 o 
 -20  10   9    34012.94    32815.04   1943.23 o 
 -19  10   9    72289.02    74077.34   2133.46 o 
 -18  10   9    26354.92    27264.02   1052.08 o 
 -17  10   9    28712.11    30328.19   1109.44 o 
 -16  10   9      731.87     1276.85    220.20 o 
 -15  10   9      650.74      701.31    157.10 o 
 -14  10   9    41919.00    43930.83   1405.10 o 
 -13  10   9     7528.06     7422.58    546.14 o 
 -12  10   9    27963.54    28801.13   1463.59 o 
 -11  10   9    14288.98    13414.04    781.39 o 
 -10  10   9     2184.78     2220.40    257.51 o 
  -9  10   9     2655.93     2939.97    438.14 o 
  -8  10   9    25097.94    24028.96    974.51 o 
  -7  10   9     1689.52     1807.65    308.39 o 
  -6  10   9    29890.82    30626.34   2001.87 o 
  -5  10   9     7101.94     6820.98    609.47 o 
  -4  10   9    24650.22    27008.24   1303.07 o 
  -3  10   9      554.25      599.74    121.01 o 
  -2  10   9     3340.41     3142.33    315.79 o 
  -1  10   9     6431.39     6005.40    520.22 o 
   0  10   9     3011.08     3330.79    660.04 o 
   1  10   9      737.97      781.68    144.95 o 
   2  10   9    43747.29    44145.33   1394.26 o 
   3  10   9     4730.00     4288.44    444.21 o 
   4  10   9    17562.60    17578.95    934.43 o 
   5  10   9     8025.90     8592.31    677.08 o 
   6  10   9    40204.67    41342.17   1072.35 o 
   7  10   9     4096.99     3808.42    400.41 o 
   8  10   9   101182.24   108121.54   2348.47 o 
   9  10   9    15800.26    15302.02    636.33 o 
  10  10   9    49718.02    51743.14   1705.08 o 
  11  10   9    20859.97    20560.08   1147.39 o 
  12  10   9     2480.75     2453.20    410.98 o 
  13  10   9       82.07      414.67    160.26 o 
  14  10   9    33383.37    34486.89   1900.74 o 
  15  10   9     8437.30     6904.67    870.73 o 
  16  10   9    57382.01    63446.36   2475.62 o 
  17  10   9      166.56      454.59    176.47 o 
  18  10   9    35723.18    35299.80   2791.02 o 
  19  10   9     5091.30     3914.03   1121.61 o 
  20  10   9      772.02      594.22    320.86 o 
 -23  11   9    14767.53    11329.20    794.33 o 
 -22  11   9      286.45      837.31    237.16 o 
 -21  11   9     2959.31     2697.23    436.85 o 
 -20  11   9     1088.66      955.34    231.26 o 
 -19  11   9    13366.16    12796.21    945.52 o 
 -18  11   9      134.51      261.89    154.65 o 
 -17  11   9    30823.13    31851.18   1378.06 o 
 -16  11   9     8261.58     9229.98    502.90 o 
 -15  11   9    12889.55    12632.70    803.44 o 
 -14  11   9     3264.30     3153.47    330.64 o 
 -13  11   9     1500.31     1660.91    253.65 o 
 -12  11   9      200.18      588.24    134.62 o 
 -11  11   9     4478.67     4300.52    362.52 o 
 -10  11   9     6785.85     6657.84    636.35 o 
  -9  11   9     3449.18     3263.27    322.64 o 
  -8  11   9      377.89      771.61    167.36 o 
  -7  11   9     8095.87     8202.20    559.95 o 
  -6  11   9      173.03      655.48    158.14 o 
  -5  11   9     2600.43     2359.41    384.28 o 
  -4  11   9     3711.18     4129.02    498.47 o 
  -3  11   9     4394.80     3947.90    920.06 o 
  -2  11   9    54461.75    52115.50   1465.07 o 
  -1  11   9     8258.21     7399.12   2878.27 o 
   0  11   9    31800.23    32837.97   1459.91 o 
   1  11   9     4280.66     4685.32    420.97 o 
   2  11   9      122.07      261.25    115.19 o 
   3  11   9     3341.06     3322.46    577.96 o 
   4  11   9    20901.92    21291.10    678.64 o 
   5  11   9     4850.79     4769.62    464.30 o 
   6  11   9    23575.20    24147.46   1193.13 o 
   7  11   9     6814.77     8469.25    789.01 o 
   8  11   9      871.56      719.26    322.43 o 
   9  11   9    13549.08    13489.93    824.04 o 
  10  11   9     8252.70     8077.72    618.21 o 
  11  11   9       36.38      275.38    142.10 o 
  12  11   9    15766.44    16446.04   1109.00 o 
  13  11   9     9575.84     9462.26    907.40 o 
  14  11   9      228.62      472.92    244.40 o 
  15  11   9    12962.58    14129.87   1386.15 o 
  16  11   9      521.64      820.09    377.61 o 
  17  11   9     4223.79     4971.89    963.39 o 
  18  11   9      958.12      851.75    642.30 o 
  19  11   9      718.65      528.20    342.87 o 
 -22  12   9    26790.29    24301.61    972.12 o 
 -21  12   9     1259.86      549.63    195.70 o 
 -20  12   9    22093.14    20741.88   1378.14 o 
 -19  12   9     5491.23     4599.81    525.06 o 
 -18  12   9      269.98      513.24    165.39 o 
 -17  12   9    11010.88     9353.25    657.95 o 
 -16  12   9     9996.50     9248.69    698.77 o 
 -15  12   9     9984.64     9999.87    674.69 o 
 -14  12   9     3613.69     3702.05    631.96 o 
 -13  12   9      249.44      679.67    222.02 o 
 -12  12   9     1724.28     1678.75    292.97 o 
 -11  12   9     5169.21     4748.90    448.26 o 
 -10  12   9     1347.54     1648.07    339.42 o 
  -9  12   9     8116.75     8655.92    613.75 o 
  -8  12   9     3419.58     3851.11    482.80 o 
  -7  12   9     2346.50     2513.65    287.73 o 
  -6  12   9      170.81      652.68    168.30 o 
  -5  12   9     1588.15     1286.21    260.07 o 
  -4  12   9     1199.53      935.48    184.19 o 
  -3  12   9      575.60     1211.22    213.46 o 
  -2  12   9       37.18      344.85    220.35 o 
  -1  12   9    10412.07    10268.17    666.01 o 
   0  12   9      130.24      326.33    115.69 o 
   1  12   9      623.11      748.82    147.03 o 
   2  12   9     1502.03     1342.48    453.46 o 
   3  12   9     4381.19     5380.99    523.62 o 
   4  12   9      672.99      844.32    642.72 o 
   5  12   9    25476.36    27274.96   1117.58 o 
   6  12   9      290.67      411.46    272.41 o 
   7  12   9    16979.13    17524.40   1192.82 o 
   8  12   9    10954.24    10081.99    981.40 o 
   9  12   9     5449.33     5701.71    589.10 o 
  10  12   9      514.38     1028.86    237.49 o 
  11  12   9    19308.23    19565.17   1621.75 o 
  12  12   9      459.71      790.99    256.39 o 
  13  12   9    22010.57    23510.20   1629.59 o 
  14  12   9     3531.73     3222.83    641.82 o 
  15  12   9     4665.69     4886.46    534.55 o 
  16  12   9    12255.16    11077.37   1072.32 o 
  17  12   9     1127.77      990.07    569.91 o 
 -20  13   9     1790.58     1451.39    316.30 o 
 -19  13   9     6981.10     5179.88    647.18 o 
 -18  13   9      141.25      523.64    160.13 o 
 -17  13   9    18833.92    17792.30    876.94 o 
 -16  13   9      858.93      869.53    202.10 o 
 -15  13   9    11554.80    12585.24    755.66 o 
 -14  13   9     2294.18     2308.40    364.79 o 
 -13  13   9      586.93      647.38    154.36 o 
 -12  13   9    13012.75    13242.69    840.92 o 
 -11  13   9       49.70      450.31    129.32 o 
 -10  13   9     4387.94     5080.46    637.42 o 
  -9  13   9     9197.64     9400.98    554.96 o 
  -8  13   9     3276.95     3517.24    381.58 o 
  -7  13   9     8060.01     9042.38    589.42 o 
  -6  13   9    20471.95    21007.73    826.30 o 
  -5  13   9      196.74      435.59    217.67 o 
  -4  13   9    24934.98    24612.91   1133.20 o 
  -3  13   9     9653.87     8308.47    621.49 o 
  -2  13   9     5090.40     5326.84    510.29 o 
  -1  13   9     5404.15     5577.81    461.04 o 
   0  13   9      101.07       70.47    171.68 o 
   1  13   9     1643.67     1432.75    424.18 o 
   2  13   9    18707.79    17610.09   1509.65 o 
   3  13   9      212.73      590.78    178.62 o 
   4  13   9    15635.68    15436.46   1104.10 o 
   5  13   9       23.86      410.88    300.65 o 
   6  13   9     4874.19     5420.49    547.45 o 
   7  13   9      135.66      605.83    257.98 o 
   8  13   9     1163.95     1259.11    330.10 o 
   9  13   9      269.14      492.17    163.47 o 
  10  13   9    19209.10    19251.70   1157.36 o 
  11  13   9     2125.69     1773.97    370.61 o 
  12  13   9    28951.13    28847.34   1688.17 o 
  13  13   9     1027.62     1707.10    472.62 o 
  14  13   9    21059.92    19433.75   1839.86 o 
  15  13   9     1178.28     2025.05    565.89 o 
  16  13   9     1173.31     1191.74    362.14 o 
 -18  14   9     4486.08     3573.33    441.69 o 
 -17  14   9      328.51      774.49    173.92 o 
 -16  14   9     7172.25     6742.28    604.35 o 
 -15  14   9      305.78      620.94    152.71 o 
 -14  14   9      363.98      587.67    212.54 o 
 -13  14   9     3552.36     3460.31    409.51 o 
 -12  14   9     2184.42     2094.77    372.38 o 
 -11  14   9     9780.05    10480.93    904.81 o 
 -10  14   9      895.97      950.85    187.55 o 
  -9  14   9      524.74      726.81    155.96 o 
  -8  14   9     2751.17     3094.97    418.80 o 
  -7  14   9     7255.16     6650.34    471.38 o 
  -6  14   9     3960.26     4626.23    486.60 o 
  -5  14   9      277.87      621.86    236.07 o 
  -4  14   9    23568.30    23405.91   1345.17 o 
  -3  14   9     1761.39     1835.88    397.77 o 
  -2  14   9     9295.94    10702.83    933.96 o 
  -1  14   9     5052.88     3860.53    502.87 o 
   0  14   9     1697.56     1783.93    418.04 o 
   1  14   9     1482.28     1507.41    319.14 o 
   2  14   9     1928.50     2511.39    464.21 o 
   3  14   9    18037.10    17745.75   1342.99 o 
   4  14   9      197.54      899.39    260.46 o 
   5  14   9    14341.31    16215.96   1083.74 o 
   6  14   9     1110.81     1360.24    283.31 o 
   7  14   9     2416.06     2715.48    433.35 o 
   8  14   9      818.20     1290.66    304.52 o 
   9  14   9    53076.70    60072.80   1694.06 o 
  10  14   9     1266.49     1402.92    342.12 o 
  11  14   9    83828.20    88568.89   3523.68 o 
  12  14   9     1934.28     1783.80    489.98 o 
  13  14   9    29957.34    27044.04   2975.39 o 
  14  14   9     1002.01     1320.58    515.47 o 
 -16  15   9      155.67      540.05    166.44 o 
 -15  15   9     7399.10     6537.92   1071.74 o 
 -14  15   9      270.83      606.90    138.72 o 
 -13  15   9    35142.07    36538.11   2878.50 o 
 -12  15   9      238.59      979.75    195.61 o 
 -11  15   9    13756.70    13513.37    798.95 o 
 -10  15   9      947.25     1052.27    381.30 o 
  -9  15   9      424.16      805.68    235.53 o 
  -8  15   9     1510.97     1541.17    338.01 o 
  -7  15   9    19024.96    18209.40   1665.85 o 
  -6  15   9     7531.81     6643.55    808.77 o 
  -5  15   9    36610.12    37524.42   1460.11 o 
  -4  15   9     5130.05     4907.50    553.76 o 
  -3  15   9    13154.84    15316.93   1165.79 o 
  -2  15   9     2331.93     2126.09    513.82 o 
  -1  15   9      172.41      776.80    238.08 o 
   0  15   9     3338.40     1884.05    804.43 o 
   1  15   9    12261.97    12185.34    798.03 o 
   2  15   9       84.94      430.22    231.94 o 
   3  15   9     9391.77     9185.60    807.57 o 
   4  15   9       60.89      500.79    218.98 o 
   5  15   9       20.53      230.06    177.51 o 
   6  15   9      603.91      792.51    222.02 o 
   7  15   9    11696.55    10620.48    920.76 o 
   8  15   9     2088.95     2373.48    417.31 o 
   9  15   9     8717.41     7919.41    691.72 o 
  10  15   9    11289.62     9183.99    792.22 o 
  11  15   9      411.34      496.10    164.34 o 
  12  15   9     3575.58     3879.30    719.45 o 
 -13  16   9     1044.97     1010.16    365.46 o 
 -12  16   9    25558.29    23447.21   1504.71 o 
 -11  16   9     6960.68     7639.05    830.35 o 
 -10  16   9     5103.83     4503.58    647.79 o 
  -9  16   9    13524.63    13462.72    824.63 o 
  -8  16   9      409.89      824.78    235.64 o 
  -7  16   9     9701.10     9123.56    602.07 o 
  -6  16   9    13524.82    14013.51    940.88 o 
  -5  16   9     6405.69     6342.67    816.67 o 
  -4  16   9    22339.51    24475.01   1713.69 o 
  -3  16   9     1337.47     1357.83    465.75 o 
  -2  16   9    13999.92    13305.23    924.14 o 
  -1  16   9    19360.82    20167.20   1334.44 o 
   0  16   9     2142.34     3204.13    864.20 o 
   1  16   9    16128.39    17909.27   1131.81 o 
   2  16   9     1462.80     1597.63    352.85 o 
   3  16   9      442.61      467.55    261.18 o 
   4  16   9     1194.79     1241.54    346.80 o 
   5  16   9      405.29      609.29    242.99 o 
   6  16   9     2080.68     2423.91    429.54 o 
   7  16   9      123.26      289.10    164.67 o 
   8  16   9     1650.19     1817.53    441.53 o 
   9  16   9     1206.09     1037.20    286.78 o 
  -9  17   9      240.68      593.51    252.15 o 
  -8  17   9    69982.04    72654.49   2845.25 o 
  -7  17   9       80.08      465.12    175.12 o 
  -6  17   9    26975.83    26311.91   1829.15 o 
  -5  17   9      603.63      700.07    214.97 o 
  -4  17   9      742.24      567.90    191.31 o 
  -3  17   9    14390.45    14131.28   1115.72 o 
  -2  17   9    10712.75    10133.70    843.70 o 
  -1  17   9    25131.17    24110.03   2038.74 o 
   0  17   9     7391.74     8427.15    774.83 o 
   1  17   9    16808.04    16547.48    932.32 o 
   2  17   9       54.88      612.52    186.20 o 
   3  17   9      150.47      444.02    170.78 o 
   4  17   9     9402.64     8908.25    815.63 o 
   5  17   9      740.58      783.04    203.56 o 
 -29   0  10     2095.59     1432.99    488.86 o 
 -28   0  10    61087.70    67111.70   3692.24 o 
 -27   0  10    10930.65    10141.79   1687.79 o 
 -26   0  10   100651.52   113663.22   3198.74 o 
 -25   0  10    48297.72    51550.90   3590.11 o 
 -24   0  10    37614.11    45295.84   3377.23 o 
 -23   0  10     4443.72     4686.20    615.41 o 
 -22   0  10     2304.94     2404.16    436.06 o 
 -21   0  10     3337.35     3868.57    477.08 o 
 -20   0  10   170419.91   181614.41   4795.11 o 
 -19   0  10     5320.39     6000.48    883.56 o 
 -18   0  10   282569.31   301754.66   8154.72 o 
 -17   0  10    22449.34    21489.54   1560.98 o 
 -16   0  10   102417.78   103495.45   4437.63 o 
 -15   0  10     6224.74     6035.88   1077.41 o 
 -14   0  10     1598.46     1668.28    588.52 o 
 -13   0  10   197449.64   200780.63   3797.32 o 
 -12   0  10    75173.16    76373.79   2181.79 o 
 -11   0  10   239167.13   243541.36   3505.73 o 
 -10   0  10   243223.55   223891.42   3746.22 o 
  -9   0  10    29699.74    28269.14   1002.09 o 
  -8   0  10    82394.13    82468.16   2587.98 o 
  -7   0  10   200802.94   181272.31   3977.43 o 
  -6   0  10    20520.93    19309.35   1017.18 o 
  -5   0  10   559803.00   489874.91  35564.69 o 
  -4   0  10    26315.77    25654.65    805.72 o 
  -3   0  10   312837.31   310323.16   3297.45 o 
  -2   0  10   121961.01   116362.74   1666.17 o 
  -1   0  10     2393.81     3637.81    283.84 o 
   0   0  10   230132.70   221208.69   1947.19 o 
   1   0  10   111040.53   107788.70   1712.82 o 
   2   0  10    72859.34    70544.92   1362.33 o 
   3   0  10   309825.94   295869.13   3192.45 o 
   4   0  10    30130.96    29720.96    965.52 o 
   5   0  10    65370.66    63327.88   1267.15 o 
   6   0  10    60916.15    64113.64   1286.47 o 
   7   0  10    68807.22    68856.54   1585.03 o 
   8   0  10   205198.11   203864.50   3088.56 o 
   9   0  10    66834.66    61416.67   1697.56 o 
  10   0  10   261510.38   264734.19  71033.95 o 
  11   0  10    94497.57    94639.45   2344.47 o 
  12   0  10   118248.41   114134.62   2752.70 o 
  13   0  10    18575.12    17640.87   1051.26 o 
  14   0  10    14931.27    15893.86   1917.43 o 
  15   0  10    58191.08    62298.30   3449.50 o 
  16   0  10   115965.09   118973.92   5137.67 o 
  17   0  10    92714.88    94168.84   3761.80 o 
  18   0  10   166754.11   188238.98  91123.91 o 
  19   0  10    41022.09    45039.17   3012.14 o 
  20   0  10    27670.58    26055.67   3044.68 o 
  21   0  10     1046.57      668.38    348.67 o 
  22   0  10      790.84      802.73    363.72 o 
  23   0  10      436.57      200.39    196.91 o 
  24   0  10     4240.18     2713.47    712.55 o 
 -29   1  10    18917.63    19752.76   1256.27 o 
 -28   1  10     3914.66     5084.94    598.64 o 
 -27   1  10    54680.98    57276.49   4909.07 o 
 -26   1  10    10394.04    11013.39   1046.63 o 
 -25   1  10    17314.54    19613.10   2266.78 o 
 -24   1  10    27486.04    29173.57   1742.01 o 
 -23   1  10     3061.33     2818.06    345.53 o 
 -22   1  10    22682.80    21178.75   1053.55 o 
 -21   1  10    30632.01    32349.52   1254.44 o 
 -20   1  10     5272.00     6168.00    426.07 o 
 -19   1  10    46207.36    44269.26   1328.61 o 
 -18   1  10    20662.39    22392.83   1244.58 o 
 -17   1  10    42561.13    44578.52   1281.22 o 
 -16   1  10    38166.41    36615.53   1471.34 o 
 -15   1  10     3382.55     3331.23    355.89 o 
 -14   1  10    13331.28    14876.03    843.99 o 
 -13   1  10      388.06      287.23    183.48 o 
 -12   1  10    82102.71    82334.43   2821.94 o 
 -11   1  10     2578.13     1736.47    208.16 o 
 -10   1  10    84386.88    78970.68   1523.90 o 
  -9   1  10    50000.32    45513.96    780.51 o 
  -8   1  10    10460.69    11319.77    579.92 o 
  -7   1  10    31301.60    30018.40    864.57 o 
  -6   1  10    55320.29    53382.46    837.56 o 
  -5   1  10     3043.71     3329.44    215.47 o 
  -4   1  10   241115.56   229934.50   2111.69 o 
  -3   1  10    90212.47    87687.87    892.93 o 
  -2   1  10    66224.70    60811.98    872.50 o 
  -1   1  10      592.79      790.54     78.49 o 
   0   1  10    15233.34    14513.72    469.39 o 
   1   1  10     4296.35     3522.99    250.52 o 
   2   1  10     9741.64     9038.92    489.84 o 
   3   1  10     7121.34     6327.40    328.26 o 
   4   1  10     7743.67     6975.77    350.52 o 
   5   1  10    54457.43    55414.88    842.09 o 
   6   1  10    15091.76    14848.54    583.77 o 
   7   1  10     2805.10     2963.44    236.42 o 
   8   1  10    38537.25    37916.60    926.00 o 
   9   1  10    68560.96    69214.73   1175.06 o 
  10   1  10     1332.42     1050.08    129.44 o 
  11   1  10   114992.51   114098.27   1393.64 o 
  12   1  10     7844.94     7710.93    459.32 o 
  13   1  10    62785.66    63126.83   2573.43 o 
  14   1  10    62592.35    63037.88   2055.43 o 
  15   1  10      728.70      328.01    108.76 o 
  16   1  10    59214.81    60625.27   2316.58 o 
  17   1  10    36845.45    39263.28   2005.09 o 
  18   1  10     4789.97     4739.22   1086.89 o 
  19   1  10    51659.04    54952.67   2676.78 o 
  20   1  10      315.16      890.77    271.29 o 
  21   1  10    13875.24    14116.99   1285.73 o 
  22   1  10     2281.66     2354.88    755.32 o 
  23   1  10      727.57      529.59    193.22 o 
  24   1  10      596.49      550.06    222.65 o 
 -29   2  10     5241.64     5537.50    838.54 o 
 -28   2  10     4938.48     3834.67    628.85 o 
 -27   2  10     1860.46     2425.65    677.68 o 
 -26   2  10     5948.72     5330.18    704.93 o 
 -25   2  10     1260.93     1924.36    441.64 o 
 -24   2  10      570.09      332.03    220.46 o 
 -23   2  10    30738.81    32186.16   3151.62 o 
 -22   2  10      374.89      445.99    146.12 o 
 -21   2  10    28958.84    31667.59   1149.11 o 
 -20   2  10      428.74      698.18    306.12 o 
 -19   2  10    21214.11    22173.39    967.57 o 
 -18   2  10      228.55      584.94    157.04 o 
 -17   2  10     2310.88     2209.06    301.97 o 
 -16   2  10     3783.94     3865.80    411.23 o 
 -15   2  10    10301.77    10464.75    810.31 o 
 -14   2  10     1522.36     1758.73    220.25 o 
 -13   2  10     7727.05     6843.01    618.19 o 
 -12   2  10    51392.16    50842.66   1501.97 o 
 -11   2  10     1922.25     2320.57    292.27 o 
 -10   2  10   262908.94   272280.91   2757.89 o 
  -9   2  10    21437.02    20389.68    756.11 o 
  -8   2  10   197058.03   189715.45   2318.52 o 
  -7   2  10      420.24      579.50     73.87 o 
  -6   2  10    20824.23    19147.37    639.72 o 
  -5   2  10    12655.75    11620.44    656.75 o 
  -4   2  10    90193.27    86575.93   1026.48 o 
  -3   2  10    82637.49    82749.98   1145.15 o 
  -2   2  10    99828.30    92954.19   1576.25 o 
  -1   2  10    78462.52    73867.98   1158.59 o 
   0   2  10   218434.11   212602.19   2107.64 o 
   1   2  10    30332.67    28143.36    687.44 o 
   2   2  10    50875.86    47036.65    719.95 o 
   3   2  10     3836.52     3151.58    189.07 o 
   4   2  10     8743.97     7923.65    401.28 o 
   5   2  10    29854.32    30115.05    750.36 o 
   6   2  10    38545.30    36662.80    821.40 o 
   7   2  10        3.24      217.87     58.84 o 
   8   2  10    10323.90     9648.45    494.05 o 
   9   2  10     4949.15     4912.98    388.97 o 
  10   2  10     3970.44     3789.05    309.75 o 
  11   2  10    43574.89    43719.17    970.33 o 
  12   2  10    40894.42    38133.78   1342.15 o 
  13   2  10    51386.82    51167.09   1466.91 o 
  14   2  10    71862.83    67420.13   2636.69 o 
  15   2  10    10350.45     9425.57    654.23 o 
  16   2  10     9293.95    10709.76   1291.38 o 
  17   2  10    16515.94    16239.28   1012.63 o 
  18   2  10    10983.82    10424.06   1090.34 o 
  19   2  10    16743.86    17512.80   1839.54 o 
  20   2  10    27431.93    27262.82   1562.08 o 
  21   2  10      226.91      403.64    346.33 o 
  22   2  10     6341.60     5910.64    819.28 o 
  23   2  10     4931.92     4033.72    579.92 o 
  24   2  10        8.50      285.14    167.22 o 
 -29   3  10     2018.55     2249.05    823.64 o 
 -28   3  10     6491.40     5824.48    831.67 o 
 -27   3  10       53.92      593.23    799.79 o 
 -26   3  10     9768.56    10683.93   1055.98 o 
 -25   3  10     2561.44     2523.14    502.91 o 
 -24   3  10     3717.63     3627.48    808.10 o 
 -23   3  10     7071.21     6578.66    628.97 o 
 -22   3  10     1054.50     1073.20    220.49 o 
 -21   3  10      299.96      396.89    136.93 o 
 -20   3  10       40.20      389.04    130.45 o 
 -19   3  10      716.15      929.77    238.00 o 
 -18   3  10    29396.72    31745.58   1436.88 o 
 -17   3  10      116.92      765.72    153.61 o 
 -16   3  10    35093.16    35687.18   1223.31 o 
 -15   3  10      657.27      503.22    159.53 o 
 -14   3  10    63901.87    64222.91   1501.31 o 
 -13   3  10     2252.18     2216.53    308.46 o 
 -12   3  10    22901.20    23333.79   1056.86 o 
 -11   3  10    14630.38    15564.25   1017.68 o 
 -10   3  10    11011.67    12040.11    766.44 o 
  -9   3  10     2051.45     2324.48    258.23 o 
  -8   3  10   103726.61   101537.96   1947.80 o 
  -7   3  10     8925.64     8325.68    557.04 o 
  -6   3  10   247258.11   255648.97   2300.42 o 
  -5   3  10    42758.68    40591.16    909.01 o 
  -4   3  10    44933.78    40402.83    652.91 o 
  -3   3  10     7417.93     6558.09    325.53 o 
  -2   3  10    63955.55    58753.20    940.32 o 
  -1   3  10     1777.24     1832.40    126.15 o 
   0   3  10     7689.03     7829.52    386.52 o 
   1   3  10    15332.98    13661.85    473.13 o 
   2   3  10    69264.34    66737.78    936.77 o 
   3   3  10    41261.73    38356.29    734.31 o 
   4   3  10    53103.06    49174.47   1049.98 o 
   5   3  10    96803.95    92898.35   1499.09 o 
   6   3  10    36963.29    37110.88    797.94 o 
   7   3  10    31688.63    31007.80   1009.19 o 
   8   3  10    10564.76    10427.36    514.08 o 
   9   3  10       57.69      240.73     55.66 o 
  10   3  10      651.34      797.06    115.69 o 
  11   3  10      647.81      663.01    107.45 o 
  12   3  10     7169.02     6453.13    480.47 o 
  13   3  10    12594.51    12279.85    922.45 o 
  14   3  10      814.02      686.64    156.83 o 
  15   3  10    25043.55    24809.92   1002.62 o 
  16   3  10      709.79      851.04    418.90 o 
  17   3  10     6470.01     7136.87    698.60 o 
  18   3  10     1357.06      993.64    274.38 o 
  19   3  10     2816.22     2705.89    595.48 o 
  20   3  10     3485.63     3500.50    554.54 o 
  21   3  10     2620.66     2827.62    583.21 o 
  22   3  10      355.32      837.20    511.39 o 
  23   3  10     6194.91     5444.16    803.61 o 
  24   3  10      446.93     1066.42    516.60 o 
 -29   4  10     3113.71     2692.55    541.08 o 
 -28   4  10     2486.90     2671.10    502.78 o 
 -27   4  10     1520.52     1514.11    777.28 o 
 -26   4  10     2510.03     2959.39    588.38 o 
 -25   4  10      449.10     1143.80    327.41 o 
 -24   4  10      324.45      649.53    199.91 o 
 -23   4  10      975.31      852.93    273.21 o 
 -22   4  10    18088.69    17396.66    810.39 o 
 -21   4  10     3715.00     2861.82    373.89 o 
 -20   4  10     1197.29     1160.27    193.64 o 
 -19   4  10     5268.77     5216.48    433.62 o 
 -18   4  10    14162.43    14919.91    903.13 o 
 -17   4  10    17715.72    17829.83    956.04 o 
 -16   4  10      411.58     1160.93    229.63 o 
 -15   4  10     7749.60     7920.92    650.51 o 
 -14   4  10     8198.02     7796.13    843.20 o 
 -13   4  10      727.19     1045.49    179.36 o 
 -12   4  10    24690.81    24580.69   1262.71 o 
 -11   4  10     2445.43     2412.47    279.98 o 
 -10   4  10      437.25      514.27    132.11 o 
  -9   4  10    51941.11    47757.09   1283.13 o 
  -8   4  10      856.78      983.09    148.62 o 
  -7   4  10    79440.94    77718.94   1396.30 o 
  -6   4  10    27535.29    27170.28    892.74 o 
  -5   4  10    23271.54    23112.95    746.67 o 
  -4   4  10    41877.09    40362.72    792.32 o 
  -3   4  10      603.14      739.09    119.08 o 
  -2   4  10     6363.08     6157.90    355.96 o 
  -1   4  10     5359.23     5739.32    561.89 o 
   0   4  10     6345.65     6684.09    481.36 o 
   1   4  10      314.59      593.28    184.01 o 
   2   4  10    42484.64    39776.50   1025.06 o 
   3   4  10       75.60      397.23     71.03 o 
   4   4  10   197335.45   190727.95   2463.35 o 
   5   4  10      312.80      635.50     96.32 o 
   6   4  10   140269.64   133760.05   1811.32 o 
   7   4  10     1415.92     1671.10    171.32 o 
   8   4  10    19739.41    21444.68   1071.61 o 
   9   4  10     2684.59     2763.66    248.13 o 
  10   4  10     9200.45     8064.20    519.37 o 
  11   4  10     3732.74     3614.20    355.97 o 
  12   4  10    16674.70    16699.97    695.93 o 
  13   4  10      110.22      285.93     85.65 o 
  14   4  10    28973.08    30924.05   1074.03 o 
  15   4  10      937.60     1115.96    213.38 o 
  16   4  10      216.68      804.27    168.77 o 
  17   4  10     8318.74     9888.07    903.60 o 
  18   4  10    23194.67    23363.68   2356.27 o 
  19   4  10    16084.37    15004.27   1252.50 o 
  20   4  10    18210.93    19848.64   1578.57 o 
  21   4  10     3777.67     3181.57    633.17 o 
  22   4  10     5340.21     5582.86    788.80 o 
  23   4  10      582.13      500.39    271.05 o 
  24   4  10      822.46      735.16    262.94 o 
 -28   5  10      451.06      406.35    587.84 o 
 -27   5  10    21386.32    20122.24   1797.10 o 
 -26   5  10      751.76      282.43    329.55 o 
 -25   5  10    37551.72    38869.51   2301.97 o 
 -24   5  10       57.71      422.80    162.07 o 
 -23   5  10     3486.69     3221.72    487.16 o 
 -22   5  10     8099.17     8957.70    795.41 o 
 -21   5  10    10665.92    10348.86    568.85 o 
 -20   5  10    23958.60    23382.44   1029.10 o 
 -19   5  10    53511.80    58335.90   1645.64 o 
 -18   5  10      721.98      769.72    161.97 o 
 -17   5  10    30477.89    30273.33   1315.55 o 
 -16   5  10     1252.64     1713.39    310.16 o 
 -15   5  10      341.10      799.55    169.71 o 
 -14   5  10    24123.18    25740.89   1494.13 o 
 -13   5  10    54614.35    53443.86   1486.21 o 
 -12   5  10   197449.28   200834.53   2562.57 o 
 -11   5  10    50650.30    49227.03   1452.23 o 
 -10   5  10    63266.48    56595.96   1893.90 o 
  -9   5  10    13754.30    13894.88    789.65 o 
  -8   5  10    26378.19    24691.73    959.48 o 
  -7   5  10      294.85      300.27    148.93 o 
  -6   5  10   357103.44   370950.88   3525.64 o 
  -5   5  10     3228.76     2952.59    336.28 o 
  -4   5  10   269093.97   265782.19   2655.97 o 
  -3   5  10    31356.73    29520.84   1177.09 o 
  -2   5  10    19220.01    17572.92    870.24 o 
  -1   5  10    62365.93    60803.85   1429.25 o 
   0   5  10   142880.95   140711.44   3265.95 o 
   1   5  10    70525.87    71368.82   1664.05 o 
   2   5  10   491470.44   506447.50   7135.33 o 
   3   5  10     9922.02     8272.18   1050.25 o 
   4   5  10   309242.38   306601.13   3373.95 o 
   5   5  10     1064.43      921.29    112.37 o 
   6   5  10     3016.79     2966.80    249.40 o 
   7   5  10    36108.61    34431.63    958.58 o 
   8   5  10    70507.52    68703.41   1422.21 o 
   9   5  10    22509.08    21757.18   1254.34 o 
  10   5  10   108222.52   109368.12   2411.33 o 
  11   5  10     7848.66     6934.46    624.80 o 
  12   5  10    49531.48    50782.13   1500.18 o 
  13   5  10     2498.20     2367.72    252.18 o 
  14   5  10    10442.61     9672.60    621.65 o 
  15   5  10    42865.40    45165.21   2389.23 o 
  16   5  10     6046.78     5856.34    481.38 o 
  17   5  10    77603.30    81795.87   2020.32 o 
  18   5  10     1121.83     1166.98    343.51 o 
  19   5  10    23352.85    23571.35   2418.17 o 
  20   5  10     1085.49     1113.62    331.68 o 
  21   5  10     4545.86     4448.00    786.10 o 
  22   5  10     4499.85     4316.65    649.51 o 
  23   5  10    25620.26    21668.78   2969.25 o 
 -28   6  10    21270.32    22658.89   2051.22 o 
 -27   6  10      100.39     1087.74    362.25 o 
 -26   6  10    51716.20    54357.52   2490.84 o 
 -25   6  10      265.87      979.75    346.98 o 
 -24   6  10    38067.18    37692.86   1459.70 o 
 -23   6  10       80.62      577.51    192.78 o 
 -22   6  10     2247.34     3155.26    470.83 o 
 -21   6  10     2987.07     2845.98    366.10 o 
 -20   6  10    21898.56    21948.15    825.04 o 
 -19   6  10    12576.43    12866.57    762.24 o 
 -18   6  10    15850.72    18638.54    800.93 o 
 -17   6  10    12286.71    13021.81    605.10 o 
 -16   6  10    28964.23    28971.14   1385.21 o 
 -15   6  10     1035.65     1125.65    181.21 o 
 -14   6  10     6790.28     6460.59    696.89 o 
 -13   6  10   114819.95   120949.22   1947.59 o 
 -12   6  10     7166.09     8696.64    781.90 o 
 -11   6  10   226263.89   231883.53   2975.76 o 
 -10   6  10     5090.45     4290.94    435.45 o 
  -9   6  10    23417.20    21743.77    918.17 o 
  -8   6  10    11533.32    10738.55    716.21 o 
  -7   6  10   111276.73   107223.27   1625.85 o 
  -6   6  10     1939.16     2238.07    242.38 o 
  -5   6  10   361922.63   371950.53   5627.89 o 
  -4   6  10     6386.72     5010.78    354.99 o 
  -3   6  10   172825.48   171771.44   1572.64 o 
  -2   6  10    23556.53    21937.06    813.79 o 
  -1   6  10    18980.58    18351.21   1088.31 o 
   0   6  10    28902.13    27178.56   2822.65 o 
   1   6  10    78422.02    77875.66   1901.44 o 
   2   6  10     1948.16     2405.38    327.37 o 
   3   6  10   134275.92   131986.45   2450.71 o 
   4   6  10     3170.22     3115.36    318.34 o 
   5   6  10    28901.76    27787.98   1109.97 o 
   6   6  10     3013.49     2860.37    268.06 o 
   7   6  10     2000.24     1977.84    179.75 o 
   8   6  10      206.33      353.82     71.97 o 
   9   6  10    32353.90    31853.90   1043.04 o 
  10   6  10     8029.90     7501.89    735.46 o 
  11   6  10    22205.72    21491.12    860.01 o 
  12   6  10    20555.32    19112.48    756.63 o 
  13   6  10      905.81      775.54    138.18 o 
  14   6  10     1754.36     1951.78    300.54 o 
  15   6  10    12342.16    13090.48   1252.47 o 
  16   6  10    24729.80    24603.20   1321.43 o 
  17   6  10     1118.20     1056.50    233.97 o 
  18   6  10    12833.62    13142.45   1103.56 o 
  19   6  10     3043.29     2404.12    460.38 o 
  20   6  10       91.31      526.04    232.85 o 
  21   6  10      671.67      998.04    226.99 o 
  22   6  10    20793.81    20431.35   2663.24 o 
  23   6  10      348.49      890.73    355.60 o 
 -27   7  10     5937.97     5121.29    846.00 o 
 -26   7  10    12917.77    12456.74   1300.83 o 
 -25   7  10       56.31      366.01    227.43 o 
 -24   7  10      948.81      755.46    199.97 o 
 -23   7  10     1242.40     1413.30    301.74 o 
 -22   7  10    47475.69    46841.63   2006.09 o 
 -21   7  10      340.44      504.57    145.29 o 
 -20   7  10     6230.23     7058.73    574.95 o 
 -19   7  10      223.46      602.39    155.63 o 
 -18   7  10     6872.95     6705.95    402.32 o 
 -17   7  10    23517.14    24089.24    907.13 o 
 -16   7  10    46521.80    49610.33   1276.65 o 
 -15   7  10    34242.25    35374.18   1801.05 o 
 -14   7  10    14905.38    14905.03    805.08 o 
 -13   7  10    17877.54    17634.16   1019.21 o 
 -12   7  10     2341.92     2376.36    357.27 o 
 -11   7  10    21580.18    22208.50   1242.86 o 
 -10   7  10    39107.51    40527.54   1323.24 o 
  -9   7  10   156882.48   158807.06   2052.58 o 
  -8   7  10     4323.22     3122.21    436.18 o 
  -7   7  10    78264.22    76353.05   1485.81 o 
  -6   7  10      254.26      264.63     91.86 o 
  -5   7  10      272.04      326.64     89.29 o 
  -4   7  10    11358.40    11758.19    639.78 o 
  -3   7  10    93752.90    92244.87   1403.63 o 
  -2   7  10     6091.60     5737.34    394.86 o 
  -1   7  10   249294.92   254092.58   2983.79 o 
   0   7  10       18.97      466.93    140.46 o 
   1   7  10    94283.52    92677.32   1881.26 o 
   2   7  10     1027.03     1417.82    229.78 o 
   3   7  10     4671.08     5584.70    617.72 o 
   4   7  10    12836.10    12602.90    752.40 o 
   5   7  10    78425.23    80011.28   1530.45 o 
   6   7  10     6288.03     5906.30    415.81 o 
   7   7  10    80108.64    78896.97   1614.65 o 
   8   7  10     2177.07     1844.31    255.80 o 
   9   7  10      971.05      984.60    136.50 o 
  10   7  10     3194.78     2961.89    360.38 o 
  11   7  10    38058.65    36287.62    933.69 o 
  12   7  10    30422.59    31061.92   1169.91 o 
  13   7  10    40106.64    42468.51   1056.34 o 
  14   7  10    18235.34    17310.63   1351.60 o 
  15   7  10     3128.67     3246.01    431.74 o 
  16   7  10     2269.88     2015.23    353.79 o 
  17   7  10     9639.46    10156.54    974.85 o 
  18   7  10    33313.76    34803.45   2546.40 o 
  19   7  10    12393.02    13231.47   1718.13 o 
  20   7  10    23795.36    23864.16   2198.69 o 
  21   7  10     6736.29     6412.91   1156.50 o 
  22   7  10      958.49      905.83    382.25 o 
 -26   8  10      214.63      478.82    222.65 o 
 -25   8  10     1107.29      956.54   1213.38 o 
 -24   8  10     5568.64     6646.64    707.40 o 
 -23   8  10     8460.79     8407.35    875.75 o 
 -22   8  10    27277.80    26583.89   1213.04 o 
 -21   8  10    38891.28    39589.36    938.36 o 
 -20   8  10    20223.48    21234.09    922.62 o 
 -19   8  10     8044.30     6987.83    665.82 o 
 -18   8  10      727.64      624.85    186.44 o 
 -17   8  10      708.38      967.72    244.41 o 
 -16   8  10    43017.95    45096.96   1776.81 o 
 -15   8  10    13731.64    15462.31    626.16 o 
 -14   8  10    74746.81    77442.48   1982.44 o 
 -13   8  10       80.21      535.66    155.95 o 
 -12   8  10    14823.74    13383.71    731.50 o 
 -11   8  10      549.52      585.12    191.43 o 
 -10   8  10      568.94      982.77    445.23 o 
  -9   8  10     1088.19     1061.72    235.55 o 
  -8   8  10    41809.62    41502.81   1367.44 o 
  -7   8  10     9999.38     8796.70    775.00 o 
  -6   8  10    14056.85    10345.37    828.36 o 
  -5   8  10    70585.05    70503.69   1543.70 o 
  -4   8  10     6024.25     5953.36    484.78 o 
  -3   8  10    27631.41    26292.71   1039.14 o 
  -2   8  10      432.43      309.52    105.90 o 
  -1   8  10      669.95      905.30    138.72 o 
   0   8  10      745.40      637.79    268.23 o 
   1   8  10    28449.27    27274.48   1706.34 o 
   2   8  10     3769.69     3778.46    446.87 o 
   3   8  10     7414.83     7345.60    808.07 o 
   4   8  10     9753.28     9163.51    603.02 o 
   5   8  10        9.59      359.25    138.86 o 
   6   8  10     5042.99     4415.48    476.53 o 
   7   8  10    14660.07    13737.96    644.49 o 
   8   8  10     5849.83     5610.17    641.78 o 
   9   8  10    31951.86    32866.73   1255.35 o 
  10   8  10    44241.94    43645.64   1795.37 o 
  11   8  10     1035.96     1087.00    187.09 o 
  12   8  10    52602.61    51232.09   2312.20 o 
  13   8  10    23856.08    23335.32    905.74 o 
  14   8  10     1104.74      929.87    208.64 o 
  15   8  10     6349.04     5821.67    632.71 o 
  16   8  10     3166.88     2998.99    435.09 o 
  17   8  10      773.24     1785.65    410.35 o 
  18   8  10    23384.81    25305.72   2011.93 o 
  19   8  10       43.18      231.65    522.38 o 
  20   8  10    29976.78    29413.86   3003.95 o 
  21   8  10      216.06     1000.76    432.04 o 
 -25   9  10    13770.34    13632.91   1255.05 o 
 -24   9  10     3285.47     2831.01    487.63 o 
 -23   9  10     7669.88     7068.61    722.30 o 
 -22   9  10     1506.56     1271.22    407.81 o 
 -21   9  10     7174.66     7454.74    729.05 o 
 -20   9  10     8268.76     6924.14    482.48 o 
 -19   9  10    69054.21    73671.07   2191.19 o 
 -18   9  10     4658.74     5279.03    535.86 o 
 -17   9  10    28627.00    30960.40   1251.84 o 
 -16   9  10      679.71      756.52    161.46 o 
 -15   9  10     5466.17     6002.83    431.99 o 
 -14   9  10     2191.00     3130.55    322.52 o 
 -13   9  10      496.02      536.85    125.55 o 
 -12   9  10     3930.35     4613.90    446.39 o 
 -11   9  10    15893.70    15954.57    999.08 o 
 -10   9  10    11028.94    11510.42    750.07 o 
  -9   9  10    27304.41    29154.50   1373.51 o 
  -8   9  10     2799.16     3388.40    393.73 o 
  -7   9  10     1585.20     1305.31    203.56 o 
  -6   9  10    24437.52    23576.00   1012.93 o 
  -5   9  10     7309.56     7246.65    597.62 o
[truncated: 576,802 more chars]
